# Supplementary material for: Radiation Signature in Plasma Metabolome of Total-Body Irradiated Nonhuman Primates and Clinical Patients
Source: Int J Mol Sci. 2024 Aug 25;25(17):9208. doi: 10.3390/ijms25179208 (PMC11395250; doi:10.3390/ijms25179208)
Supplement: Supplementary file 1 [file ijms-25-09208-s001.zip]

Archive with 1 entries (1 files):
- ijms-3101830-supplementary.xlsx
