# Supplementary material for: Radiation Signature in Plasma Metabolome of Total-Body Irradiated Nonhuman Primates and Clinical Patients
Source: Int J Mol Sci. 2024 Aug 25;25(17):9208. doi: 10.3390/ijms25179208 (PMC11395250; doi:10.3390/ijms25179208)
Supplement: Supplementary file 1 [file ijms-25-09208-s001.zip › ijms-3101830-supplementary.xlsx]

## Sheet: Supplementary Table S1
Supplementary Table S1. Overview of the leukemic TBI patients. F – female; M – male.
Patient ID	Age	Sex
	(Years)
TBI-4B	24	M
TBI-5B	28	F
TBI-6B	56	M
TBI-7B	39	F
TBI-8B	46	M
TBI-9B	31	M
TBI-10B	56	M
TBI-11B	54	M
TBI-13B	54	F
TBI-14B	42	F
TBI-15B	23	M
TBI-16B	25	F
TBI-17B	22	M
TBI-18B	19	M
TBI-19B	54	M
TBI-20B	24	M
TBI-21B	46	M
TBI-22B	25	M
TBI-23B	53	M
TBI-24B	58	F
TBI-25B	46	F
TBI-27B	58	M
TBI-29B	30	M
TBI-30B	27	M

## Sheet: Supplementary Table S2
Supplementary Table S2. List of empirical compounds
mz_rt	EmpiricalCompound	Input m/z	Retention time	ion	mz_diff	Statistic	Significant
149.0259_11.9	C01161, 3,4-Dihydroxyphenylacetate	149.0259	11.9	M-H2O-H[-]	0.0015	2.02	yes
460.3297_7.59	C01747, Psychosine	460.3297	7.59	M-H[-]	0.0017	2.12	yes
204.0662_2.35	C05660, 5-Methoxyindoleacetate	204.0662	2.35	M-H[-]	-0.0004	-3.04	yes
567.2607_5.34	C00486, Bilirubin	567.2607	5.34	M-H2O+H[1+]	0.0005	-2.37	yes
387.3603_7.64	C00187, Cholesterol	387.3603	7.64	M+H[1+]	-0.0019	-2.25	yes
363.2168_3.21	C01124, 18-Hydroxycorticosterone	363.2168	3.21	M+H[1+]	0.0002	-2.09	yes
356.3553_4.98	C02990, L-Palmitoylcarnitine	356.3553	4.98	M-CO2+H[1+]	0.0029	2.15	yes
363.1777_4.4	C03958, Thyrotropin releasing hormone	363.1777	4.4	M+H[1+]	0.0001	-2.15	yes
70.0648_0.35	C00555, 4-Aminobutanal	70.0648	0.35	M-H2O+H[1+]	-0.0003	-2.86	yes
159.0915_1.03	C00525, D-Tryptophan	159.0915	1.03	M-HCOOH+H[1+]	-0.0003	-2.38	yes
206.0812_2.42	C05660, 5-Methoxyindoleacetate	206.0812	2.42	M+H[1+]	0.0	-2.68	yes
665.5187_8.47	C00165, Diacylglycerol	665.5187	8.47	M+H[1+]	0.0047	-2.59	yes
116.0705_0.35	C00148, L-Proline	116.0705	0.35	M+H[1+]	-0.0001	-2.55	yes
175.1189_0.33	C00062, L-Arginine	175.1189	0.33	M+H[1+]	-0.0001	-2.25	yes
331.1905_3.38	C06439, Prostaglandin E3	331.1905	3.38	M-H2O-H[-]	-0.0009	-2.29	yes
179.0554_0.34	C02045,	179.0554	0.34	M+CH3COO[-]	-0.0002	2.45	yes
641.2952_6.14	C05768, Coproporphyrinogen I	641.2952	6.14	M-H2O-H[-]	-0.0028	-3.51	yes
639.2796_5.66	CE5531, 12-oxo-c-LTB3	639.2796	5.66	M(C13)-H[-]	0.0009	-3.21	yes
638.2772_5.66	CE5531, 12-oxo-c-LTB3	638.2772	5.66	M-H[-]	0.0019	-2.92	yes
349.2043_6.58	C05956, Prostaglandin G2	349.2043	6.58	M-H2O-H[-]	0.0023	2.34	yes
581.2363_6.11	C00500, Biliverdin	581.2363	6.11	M-H[-]	-0.0042	4.38	yes
627.2783_5.81	C05791, D-Urobilinogen	627.2783	5.81	M+Cl37[-]	0.002	-2.84	yes
173.0095_0.36	C04575,	173.0095	0.36	M-H2O-H[-]	0.0004	-7.11	yes
191.0185_0.38	C04575,	191.0185	0.38	M-H[-]	-0.0012	-8.34	yes
192.0223_0.38	C04575,	192.0223	0.38	M(C13)-H[-]	-0.0008	-7.48	yes
640.2927_6.14	CE6236, S-(9-hydroxy-PGA2)-glutathione	640.2927	6.14	M-H[-]	0.0018	-2.39	yes
133.0129_0.35	C00149, (S)-Malate	133.0129	0.35	M-H[-]	-0.0013	-6.86	yes
495.2578_3.8	C05951, Leukotriene D4	495.2578	3.8	M-H[-]	0.0044	-2.45	yes
363.2159_3.38	C01124, 18-Hydroxycorticosterone	363.2159	3.38	M+H[1+]	-0.0007	-2.57	yes
509.3797_5.83	C04230, 1-Acyl-sn-glycero-3-phosphocholine	509.3797	5.83	M(C13)+H[1+]	0.0001	-2.4	yes
349.2359_3.19	C05472, Urocortisol	349.2359	3.19	M-H2O+H[1+]	-0.0014	2.61	yes
551.39_6.26	C04598, 2-Acetyl-1-alkyl-sn-glycero-3-phosphocholine	551.39	6.26	M(C13)+H[1+]	-0.0001	-3.01	yes
550.3874_6.26	C04598, 2-Acetyl-1-alkyl-sn-glycero-3-phosphocholine	550.3874	6.26	M+H[1+]	0.0007	-2.78	yes
572.3681_6.26	C04598, 2-Acetyl-1-alkyl-sn-glycero-3-phosphocholine	572.3681	6.26	M+Na[1+]	-0.0006	-2.56	yes
664.5128_8.66	C00165, Diacylglycerol	664.5128	8.66	M[1+]	0.0061	2.38	yes
192.0643_0.62	C16596, 5-Phenyl-1,3-oxazinane-2,4-dione	192.0643	0.62	M+H[1+]	-0.0012	6.62	yes
586.2755_3.67	C00486, Bilirubin	586.2755	3.67	M(C13)+H[1+]	0.0013	2.19	yes
1154.3196_8.68	CE4844, 3(S)-hydroxy-10,13,16-all-cis-docosatrienoyl-CoA	1154.3196	8.68	M+NaCl[1+]	-0.0017	2.58	yes
510.3916_6.34	C04317, 1-Organyl-2-lyso-sn-glycero-3-phosphocholine	510.3916	6.34	M+H[1+]	-0.0002	-4.33	yes
509.3805_6.32	C04317, 1-Organyl-2-lyso-sn-glycero-3-phosphocholine	509.3805	6.32	M[1+]	-0.004	-5.03	yes
511.3945_6.34	C04317, 1-Organyl-2-lyso-sn-glycero-3-phosphocholine	511.3945	6.34	M(C13)+H[1+]	-0.0007	-4.54	yes
508.3765_6.32	C04230, 1-Acyl-sn-glycero-3-phosphocholine	508.3765	6.32	M+H[1+]	0.0003	-6.52	yes
530.3581_6.32	C04230, 1-Acyl-sn-glycero-3-phosphocholine	530.3581	6.32	M+Na[1+]	-0.0001	-5.31	yes
549.3745_5.83	C04598, 2-Acetyl-1-alkyl-sn-glycero-3-phosphocholine	549.3745	5.83	M[1+]	-0.0049	-3.75	yes
271.2051_3.41	C00370, Sterol	271.2051	3.41	M+Na[1+]	0.0018	2.76	yes
665.5113_12.06	C00165, Diacylglycerol	665.5113	12.06	M+H[1+]	-0.0027	-6.23	yes
269.2258_6.58	C00219, (5Z,8Z,11Z,14Z)-Icosatetraenoic acid	269.2258	6.58	M-H4O2+H[1+]	-0.0005	-6.62	yes
253.1932_3.41	C01227, 3beta-Hydroxyandrost-5-en-17-one	253.1932	3.41	M-H4O2+H[1+]	-0.0018	2.49	yes
311.1624_6.14	C05141, Estriol	311.1624	6.14	M+Na[1+]	0.0006	-2.21	yes
361.2003_3.38	C01780, Aldosterone	361.2003	3.38	M+H[1+]	-0.0007	-2.49	yes

## Sheet: Supplementary Table S3
Supplementary Table S3. Metabolites identified in the plasma of TBI patients
		Radiation_vs_Control				Male Radiation_vs_Control				Female Radiation_vs_Control
mz_rt	EmpiricalCompound	p.value.x	FDR.x	Fold Change.x	log2(FC).x	p.value.y	FDR.y	Fold Change.y	log2(FC).y	p.value	FDR	Fold Change	log2(FC)
297.1526_12.2	#N/A	0.016632	0.99972	1.0453	0.063891	0.061898	0.99965	1.0416	0.058739	0.10715	0.9996	1.0563	0.079015
293.1787_6.49	#N/A	0.022713	0.99972	0.76608	-0.38443	0.16745	0.99965	0.8117	-0.30098	0.001727	0.68387	0.62673	-0.67409
294.1826_6.49	#N/A	0.022895	0.99972	0.78409	-0.35091	0.21333	0.99965	0.8519	-0.23125	0.00067569	0.40136	0.59584	-0.74699
311.1682_12.23	#N/A	0.025025	0.99972	1.0408	0.057728	0.064401	0.99965	1.0395	0.055861	0.22848	0.9996	1.0447	0.06313
306.8243_8.05	#N/A	0.026601	0.99972	1.1246	0.16942	0.13464	0.99965	1.0877	0.12127	0.11028	0.9996	1.2439	0.31489
201.0383_11.9	#N/A	0.033944	0.99972	1.0403	0.057024	0.099884	0.99965	1.0401	0.056675	0.054384	0.9996	1.0411	0.058045
97.0118_11.91	#N/A	0.036951	0.99972	1.0437	0.061672	0.047197	0.99965	1.0534	0.075072	0.56089	0.9996	1.0162	0.02312
460.3297_7.59	C01747, Psychosine	0.039441	0.99972	1.055	0.077306	0.025963	0.99965	1.0672	0.093822	0.77063	0.9996	1.0211	0.030136
459.3261_7.59	#N/A	0.039465	0.99972	1.0543	0.076264	0.046502	0.99965	1.0574	0.080533	0.51079	0.9996	1.0455	0.064152
356.8306_12.91	#N/A	0.04121	0.99972	0.85535	-0.22541	0.037775	0.99965	0.80201	-0.31832	0.68404	0.9996	1.0155	0.022219
210.8219_12.22	#N/A	0.045926	0.99972	1.0483	0.067988	0.17954	0.99965	1.0379	0.053642	0.059296	0.9996	1.0798	0.1108
520.911_12.01	#N/A	0.04763	0.99972	1.0485	0.068286	0.1178	0.99965	1.0436	0.061572	0.24364	0.9996	1.0628	0.087935
149.0259_11.9	C01161, 3,4-Dihydroxyphenylacetate	0.049918	0.99972	1.0473	0.066738	0.14285	0.99965	1.0455	0.064242	0.11007	0.9996	1.0525	0.073872
208.8255_12.22	#N/A	0.050183	0.99972	1.0474	0.066777	0.20393	0.99965	1.0381	0.053947	0.067483	0.9996	1.0749	0.10424
339.1995_12.16	#N/A	0.052759	0.99972	1.0348	0.049389	0.060717	0.99965	1.0384	0.054372	0.50962	0.9996	1.0244	0.034787
114.9895_0.22	#N/A	0.055726	0.99972	0.92198	-0.11719	0.14216	0.99965	0.92949	-0.10548	0.2072	0.9996	0.89986	-0.15223
238.8363_8.05	#N/A	0.055897	0.99972	1.1234	0.16794	0.1106	0.99965	1.1038	0.14242	0.28696	0.9996	1.1878	0.24829
312.1715_12.23	#N/A	0.057949	0.99972	1.037	0.052447	0.16971	0.99965	1.0317	0.045012	0.14928	0.9996	1.0528	0.074175
325.1838_12.18	#N/A	0.061961	0.99972	1.0331	0.047034	0.081356	0.99965	1.0363	0.051502	0.49722	0.9996	1.0239	0.034048
637.5878_10.12	#N/A	0.064117	0.99972	1.0455	0.064156	0.11889	0.99965	1.0478	0.067432	0.35423	0.9996	1.0388	0.054873
816.5454_8.6	#N/A	0.06456	0.99972	0.88938	-0.16913	0.10747	0.99965	0.893	-0.16327	0.10807	0.9996	0.88123	-0.18241
226.9678_0.23	#N/A	0.068119	0.99972	0.91719	-0.12471	0.15423	0.99965	0.92767	-0.10832	0.27133	0.9996	0.8869	-0.17315
125.8737_0.11	#N/A	0.069472	0.99972	1.0788	0.10938	0.061549	0.99965	1.0936	0.12905	0.72672	0.9996	1.0357	0.05056
760.4788_5.25	#N/A	0.072031	0.99972	0.85348	-0.22858	0.29985	0.99965	0.90574	-0.14283	0.0088688	0.9996	0.69672	-0.52135
362.9384_12.05	#N/A	0.074649	0.99972	1.1578	0.21142	0.11938	0.99965	1.172	0.229	0.079573	0.9996	1.1201	0.16361
251.0945_3.54	#N/A	0.078471	0.99972	0.89992	-0.15214	0.18438	0.99965	0.90582	-0.1427	0.19628	0.9996	0.88309	-0.17936
124.8968_12.22	#N/A	0.079888	0.99972	0.86625	-0.20714	0.30729	0.99965	0.93307	-0.099942	0.073947	0.9996	0.68813	-0.53925
164.9993_11.98	#N/A	0.079904	0.99972	0.89067	-0.16704	0.32244	0.99965	0.94407	-0.083031	0.15199	0.9996	0.74329	-0.42801
441.2525_6.67	#N/A	0.080635	0.99972	0.87889	-0.18625	0.39501	0.99965	0.977	-0.033569	0.030492	0.9996	0.63717	-0.65026
102.9577_0.24	#N/A	0.083084	0.99972	0.92729	-0.10891	0.12751	0.99965	0.91798	-0.12347	0.4526	0.9996	0.95482	-0.066699
944.5675_10.14	#N/A	0.094946	0.99972	0.88986	-0.16835	0.15145	0.99965	0.8777	-0.18819	0.38184	0.9996	0.92398	-0.11406
634.888_12.04	#N/A	0.096319	0.99972	1.1406	0.18979	0.16398	0.99965	1.1319	0.17871	0.1555	0.9996	1.1655	0.22099
731.0351_0.29	#N/A	0.099275	0.99972	0.90803	-0.13919	0.23569	0.99965	0.92209	-0.11701	0.23387	0.9996	0.87047	-0.20013
248.9607_12.02	#N/A	0.10442	0.99972	1.0313	0.044453	0.21891	0.99965	1.0294	0.041743	0.2393	0.9996	1.0369	0.052261
100.9326_12.11	#N/A	0.10518	0.99972	1.0464	0.065449	0.3403	0.99965	1.0306	0.043452	0.16016	0.9996	1.0934	0.12878
898.4886_8.65	#N/A	0.10994	0.99972	1.1171	0.15971	0.17937	0.99965	1.1197	0.16315	0.40174	0.9996	1.1089	0.14916
834.5302_5.85	#N/A	0.11124	0.99972	0.84943	-0.23543	0.2988	0.99965	0.873	-0.19595	0.2343	0.9996	0.7837	-0.35162
326.1872_12.19	#N/A	0.1126	0.99972	1.0312	0.044312	0.15653	0.99965	1.0323	0.045867	0.48351	0.9996	1.0279	0.039768
135.9024_12.91	#N/A	0.11469	0.99972	1.0385	0.054438	0.1149	0.99965	1.0484	0.0682	0.75961	0.9996	1.0098	0.014092
135.9028_0.12	#N/A	0.11482	0.99972	1.0809	0.11219	0.20992	0.99965	1.0757	0.10532	0.25769	0.9996	1.0976	0.1344
197.808_12.21	#N/A	0.11835	0.99972	1.0293	0.041673	0.20913	0.99965	1.028	0.039787	0.35965	0.9996	1.0332	0.047142
180.9737_12.02	#N/A	0.12038	0.99972	1.0317	0.045079	0.22789	0.99965	1.03	0.042669	0.31826	0.9996	1.0367	0.05202
845.5101_8.44	#N/A	0.12722	0.99972	1.3166	0.39676	0.31031	0.99965	1.278	0.35385	0.19993	0.9996	1.4727	0.55843
588.8979_12.03	#N/A	0.12913	0.99972	1.0347	0.049274	0.19142	0.99965	1.0363	0.051375	0.46734	0.9996	1.0304	0.043183
928.8338_12	#N/A	0.13087	0.99972	1.0541	0.076062	0.3039	0.99965	1.0399	0.05638	0.25507	0.9996	1.0977	0.13447
940.5487_9.83	#N/A	0.13098	0.99972	1.1115	0.1525	0.20886	0.99965	1.094	0.12967	0.43179	0.9996	1.1667	0.22238
474.2623_4.78	#N/A	0.13133	0.99972	0.5526	-0.85568	0.29465	0.99965	0.59983	-0.73736	0.3142	0.9996	0.46654	-1.0999
384.9363_12.02	#N/A	0.13278	0.99972	1.0451	0.063686	0.20921	0.99965	1.0476	0.067146	0.36727	0.9996	1.038	0.053749
342.8562_12.2	#N/A	0.13544	0.99972	1.0986	0.13561	0.17435	0.99965	1.1044	0.14325	0.55963	0.9996	1.081	0.11234
316.9485_12.01	#N/A	0.13632	0.99972	1.0316	0.044845	0.24375	0.99965	1.0289	0.041084	0.36159	0.9996	1.0394	0.055818
945.5699_10.13	#N/A	0.13685	0.99972	0.89769	-0.15572	0.3256	0.99965	0.91826	-0.12303	0.073437	0.9996	0.84516	-0.2427
397.2052_3.77	#N/A	0.13778	0.99972	0.86598	-0.20759	0.24658	0.99965	0.85549	-0.22519	0.28467	0.9996	0.94691	-0.078694
265.1476_5.25	#N/A	0.13785	0.99972	0.90029	-0.15153	0.45263	0.99965	0.95143	-0.071827	0.0075875	0.9996	0.75225	-0.41072
662.4756_8.16	#N/A	0.13786	0.99972	0.64312	-0.63685	0.28943	0.99965	0.69053	-0.53422	0.25403	0.9996	0.46309	-1.1106
419.8957_0.21	#N/A	0.13831	0.99972	0.95397	-0.067981	0.04429	0.99965	0.93116	-0.10289	0.72687	0.9996	1.0226	0.032309
969.4764_2.56	#N/A	0.13862	0.99972	0.93268	-0.10055	0.15139	0.99965	0.92573	-0.11133	0.64267	0.9996	0.95327	-0.069044
407.1876_12.09	#N/A	0.13881	0.99972	1.0728	0.10145	0.39948	0.99965	1.0488	0.068774	0.059249	0.9996	1.1465	0.19727
300.0049_0.32	#N/A	0.139	0.99972	1.0571	0.080175	0.25725	0.99965	1.0474	0.066838	0.35681	0.9996	1.0845	0.11698
162.8396_0.43	#N/A	0.13926	0.99972	1.2106	0.27577	0.15463	0.99965	1.2546	0.3272	0.73698	0.9996	1.0869	0.1202
137.8998_12.91	#N/A	0.14036	0.99972	1.1311	0.17771	0.14153	0.99965	1.1763	0.23422	0.7551	0.9996	1.0178	0.025411
226.9638_12.05	#N/A	0.14294	0.99972	1.0448	0.063208	0.15518	0.99965	1.0536	0.075363	0.72092	0.9996	1.0195	0.027932
818.5314_8.65	#N/A	0.14378	0.99972	1.0766	0.10652	0.22064	0.99965	1.0803	0.11149	0.4276	0.9996	1.066	0.09219
961.4591_2.56	#N/A	0.14477	0.99972	0.90647	-0.14167	0.15078	0.99965	0.90018	-0.15171	0.67138	0.9996	0.92547	-0.11174
266.1512_5.24	#N/A	0.14551	0.99972	0.89444	-0.16094	0.52816	0.99965	0.95351	-0.068685	0.00035214	0.40136	0.73441	-0.44534
143.936_12.91	#N/A	0.14569	0.99972	1.0567	0.079501	0.46007	0.99965	1.0357	0.050568	0.054535	0.9996	1.1206	0.1643
926.4826_8.44	#N/A	0.14576	0.99972	0.8025	-0.31743	0.35283	0.99965	0.81545	-0.29433	0.13632	0.9996	0.76938	-0.37824
209.153_3.85	#N/A	0.14593	0.99972	0.92779	-0.10814	0.16819	0.99965	0.91293	-0.13142	0.61546	0.9996	0.9683	-0.046479
452.9233_12.02	#N/A	0.15038	0.99972	1.0313	0.044522	0.19573	0.99965	1.0346	0.049126	0.57217	0.9996	1.0219	0.03126
233.0779_0.31	#N/A	0.15419	0.99972	1.1185	0.16151	0.15546	0.99965	1.1295	0.17565	0.73665	0.9996	1.0849	0.11751
232.9872_11.99	#N/A	0.15563	0.99972	1.0278	0.039523	0.23449	0.99965	1.0294	0.041773	0.40096	0.9996	1.0231	0.032992
195.811_12.21	#N/A	0.15599	0.99972	1.0276	0.039295	0.26062	0.99965	1.0262	0.03728	0.38181	0.9996	1.0318	0.045146
289.9362_0.21	#N/A	0.15706	0.99972	0.95079	-0.072808	0.13958	0.99965	0.94171	-0.08665	0.78977	0.9996	0.97877	-0.030957
827.5619_8.63	#N/A	0.15945	0.99972	0.9208	-0.11904	0.17041	0.99965	0.90105	-0.15032	0.7955	0.9996	0.97894	-0.030711
380.2568_4.81	#N/A	0.15957	0.99972	1.2672	0.34168	0.32856	0.99965	1.1922	0.25358	0.27924	0.9996	1.453	0.53904
919.549_8.55	#N/A	0.16057	0.99972	1.1343	0.18182	0.29847	0.99965	1.1119	0.15308	0.35236	0.9996	1.2117	0.27703
217.0102_11.94	#N/A	0.16186	0.99972	1.0325	0.046078	0.20606	0.99965	1.0338	0.047909	0.36748	0.9996	1.0285	0.040504
826.5581_8.65	#N/A	0.16375	0.99972	0.93454	-0.097664	0.16947	0.99965	0.91912	-0.12167	0.80793	0.9996	0.97984	-0.029389
367.1581_3.57	#N/A	0.16682	0.99972	0.82609	-0.27564	0.32293	0.99965	0.85825	-0.22052	0.28195	0.9996	0.67311	-0.57109
723.5143_10.11	#N/A	0.16885	0.99972	0.79584	-0.32944	0.39868	0.99965	0.8583	-0.22044	0.11758	0.9996	0.65644	-0.60728
505.3315_7.88	#N/A	0.17888	0.99972	1.0312	0.044385	0.1558	0.99965	1.0359	0.050934	0.7866	0.9996	1.0177	0.025283
368.1615_3.57	#N/A	0.179	0.99972	0.81731	-0.29105	0.33068	0.99965	0.84967	-0.23503	0.29985	0.9996	0.64781	-0.62636
397.2267_6.46	#N/A	0.18065	0.99972	0.91028	-0.13561	0.59016	0.99965	0.98915	-0.015743	0.03973	0.9996	0.709	-0.49615
771.5717_9.97	#N/A	0.18089	0.99972	0.90008	-0.15187	0.33647	0.99965	0.90367	-0.14612	0.062961	0.9996	0.89045	-0.16739
968.4777_2.56	#N/A	0.18138	0.99972	0.93638	-0.094835	0.17711	0.99965	0.9262	-0.1106	0.76566	0.9996	0.96643	-0.049257
899.4913_8.63	#N/A	0.18324	0.99972	1.1132	0.15474	0.23297	0.99965	1.1162	0.15856	0.52124	0.9996	1.1032	0.14164
398.209_3.77	#N/A	0.18399	0.99972	0.88717	-0.17273	0.27254	0.99965	0.87419	-0.19398	0.37404	0.9996	0.98553	-0.021027
207.9312_12.91	#N/A	0.18403	0.99972	1.0283	0.040201	0.32572	0.99965	1.0261	0.037196	0.33559	0.9996	1.0345	0.048886
265.1477_12.25	#N/A	0.18689	0.99972	1.0239	0.034057	0.18465	0.99965	1.0298	0.042298	0.82191	0.9996	1.0071	0.010272
544.2652_5.02	#N/A	0.18867	0.99972	0.76115	-0.39374	0.451	0.99965	0.7994	-0.32301	0.25863	0.9996	0.66557	-0.58733
401.9535_0.32	#N/A	0.18911	0.99972	1.0576	0.080827	0.24177	0.99965	1.067	0.093518	0.55686	0.9996	1.0317	0.044987
599.3197_12.16	#N/A	0.19116	0.99972	0.88172	-0.18162	0.3662	0.99965	0.90045	-0.15128	0.35618	0.9996	0.8292	-0.27021
871.55_8.98	#N/A	0.19163	0.99972	1.1503	0.20203	0.21981	0.99965	1.1306	0.17714	0.61662	0.9996	1.2115	0.27681
875.5614_8.26	#N/A	0.19613	0.99972	0.72684	-0.46028	0.40339	0.99965	0.77922	-0.35991	0.29889	0.9996	0.63718	-0.65022
427.1226_2.56	#N/A	0.19668	0.99972	0.9413	-0.087269	0.359	0.99965	0.94485	-0.081846	0.29593	0.9996	0.93087	-0.10335
293.0884_0.29	#N/A	0.19865	0.99972	0.94159	-0.086826	0.41752	0.99965	0.95698	-0.063447	0.24495	0.9996	0.89597	-0.15847
423.3265_7.51	#N/A	0.19973	0.99972	1.0405	0.057263	0.47354	0.99965	1.0234	0.033393	0.28881	0.9996	1.0898	0.12402
365.8855_12.9	#N/A	0.20335	0.99972	0.92103	-0.11869	0.424	0.99965	0.93173	-0.10202	0.26285	0.9996	0.89214	-0.16465
413.1998_3.3	#N/A	0.20466	0.99972	0.87677	-0.18974	0.36738	0.99965	0.90187	-0.14902	0.22669	0.9996	0.70601	-0.50223
402.9184_0.21	#N/A	0.20681	0.99972	0.92408	-0.11392	0.29093	0.99965	0.93291	-0.10018	0.52629	0.9996	0.89788	-0.1554
924.5903_9.89	#N/A	0.20699	0.99972	1.1468	0.19767	0.56352	0.99965	1.0729	0.10153	0.089997	0.9996	1.395	0.48025
298.8865_0.24	#N/A	0.20762	0.99972	0.92125	-0.11833	0.51599	0.99965	0.94604	-0.080025	0.28275	0.9996	0.85769	-0.22147
967.4749_2.56	#N/A	0.20881	0.99972	0.94239	-0.085608	0.16887	0.99965	0.92811	-0.10763	0.90377	0.9996	0.98507	-0.021695
878.5799_8.58	#N/A	0.20946	0.99972	0.88691	-0.17313	0.35876	0.99965	0.90361	-0.14623	0.17829	0.9996	0.85008	-0.23433
706.8161_0.23	#N/A	0.21085	0.99972	1.0587	0.082234	0.25694	0.99965	1.0609	0.085274	0.61958	0.9996	1.0522	0.073415
472.2957_2.49	#N/A	0.21104	0.99972	0.89084	-0.16677	0.60917	0.99965	0.93266	-0.10058	0.15214	0.9996	0.77855	-0.36113
895.5491_8.58	#N/A	0.21366	0.99972	1.1158	0.15807	0.37705	0.99965	1.0722	0.10064	0.40018	0.9996	1.2548	0.3274
669.2887_5.86	#N/A	0.21688	0.99972	0.91378	-0.13008	0.32742	0.99965	0.92936	-0.10569	0.48653	0.9996	0.87409	-0.19415
722.4964_8.16	#N/A	0.21887	0.99972	0.64339	-0.63624	0.47804	0.99965	0.69995	-0.51468	0.1771	0.9996	0.42504	-1.2343
874.5581_8.26	#N/A	0.21927	0.99972	0.75736	-0.40095	0.44821	0.99965	0.80594	-0.31126	0.30481	0.9996	0.66976	-0.57828
804.574_9.98	#N/A	0.21935	0.99972	1.055	0.077191	0.32648	0.99965	1.0504	0.0709	0.48317	0.9996	1.0689	0.096121
626.3199_5.86	#N/A	0.21989	0.99972	0.92428	-0.1136	0.17654	0.99965	0.9165	-0.1258	0.75302	0.9996	0.94539	-0.081024
918.5454_8.55	#N/A	0.22027	0.99972	1.1238	0.16836	0.38718	0.99965	1.0994	0.13673	0.39124	0.9996	1.2075	0.27202
357.0788_11.91	#N/A	0.2205	0.99972	1.0471	0.066351	0.35668	0.99965	1.0469	0.066151	0.45941	0.9996	1.0475	0.066935
311.1682_5.8	#N/A	0.22103	0.99972	0.8831	-0.17936	0.51296	0.99965	0.91738	-0.12441	0.25684	0.9996	0.77666	-0.36464
773.5799_8.44	#N/A	0.22117	0.99972	1.1807	0.23969	0.47125	0.99965	1.1505	0.20224	0.17138	0.9996	1.2856	0.36246
704.336_5.86	#N/A	0.22124	0.99972	0.92609	-0.11078	0.24934	0.99965	0.91669	-0.1255	0.65518	0.9996	0.95356	-0.068603
806.5805_9.98	#N/A	0.22204	0.99972	1.0681	0.095063	0.30698	0.99965	1.0642	0.089766	0.52941	0.9996	1.0802	0.11128
877.5773_8.57	#N/A	0.22261	0.99972	0.89631	-0.15793	0.38835	0.99965	0.91425	-0.12934	0.12086	0.9996	0.85605	-0.22424
548.8537_0.22	#N/A	0.22273	0.99972	0.9688	-0.045733	0.5106	0.99965	0.98068	-0.028141	0.12035	0.9996	0.93406	-0.098407
672.1033_0.29	#N/A	0.22436	0.99972	0.94574	-0.08048	0.17076	0.99965	0.92887	-0.10645	0.9681	0.9996	0.99625	-0.005425
770.5686_9.97	#N/A	0.22483	0.99972	0.91713	-0.1248	0.36201	0.99965	0.91699	-0.12503	0.12618	0.9996	0.91751	-0.1242
805.5776_9.98	#N/A	0.22555	0.99972	1.057	0.079982	0.33989	0.99965	1.0522	0.073383	0.47965	0.9996	1.0716	0.099754
309.1738_5.83	#N/A	0.22614	0.99972	0.95088	-0.07266	0.67534	0.99965	1.0242	0.034541	0.011204	0.9996	0.74496	-0.42477
546.2811_5.37	#N/A	0.22759	0.99972	0.74312	-0.42834	0.46176	0.99965	0.78347	-0.35205	0.35571	0.9996	0.64169	-0.64005
393.1714_6.47	#N/A	0.23371	0.99972	0.90091	-0.15054	0.50575	0.99965	0.91736	-0.12444	0.13982	0.9996	0.85512	-0.2258
406.0836_2.56	#N/A	0.23581	0.99972	1.0377	0.053322	0.28783	0.99965	1.0449	0.06338	0.56572	0.9996	1.0168	0.023967
563.3176_4.8	#N/A	0.24085	0.99972	0.66033	-0.59875	0.50059	0.99965	0.76377	-0.3888	0.33542	0.9996	0.48806	-1.0349
876.574_8.57	#N/A	0.24221	0.99972	0.91066	-0.13502	0.39567	0.99965	0.92207	-0.11705	0.16185	0.9996	0.88424	-0.17749
582.8787_0.23	#N/A	0.24418	0.99972	0.95262	-0.070022	0.35323	0.99965	0.95617	-0.064668	0.52409	0.9996	0.9428	-0.084971
315.2536_4.8	#N/A	0.2442	0.99972	1.24	0.31031	0.2231	0.99965	1.3071	0.38635	0.91067	0.9996	1.0714	0.099546
688.2611_5.25	#N/A	0.24475	0.99972	0.9108	-0.1348	0.44932	0.99965	0.92694	-0.10944	0.36309	0.9996	0.86781	-0.20455
158.9782_0.22	#N/A	0.24483	0.99972	0.94657	-0.079219	0.32397	0.99965	0.95127	-0.072078	0.55313	0.9996	0.93233	-0.10108
713.5589_8.44	#N/A	0.24603	0.99972	1.2003	0.26345	0.5231	0.99965	1.1607	0.21497	0.17255	0.9996	1.3403	0.42252
146.9615_12.36	#N/A	0.24628	0.99972	1.026	0.03702	0.51877	0.99965	1.0174	0.024845	0.21423	0.9996	1.0516	0.072614
284.7762_0.25	#N/A	0.24694	0.99972	0.96483	-0.051653	0.66137	0.99965	0.98585	-0.02056	0.17736	0.9996	0.90705	-0.14074
766.8339_2.32	#N/A	0.24716	0.99972	0.64015	-0.64352	0.38032	0.99965	0.86768	-0.20476	0.48595	0.9996	0.30831	-1.6975
581.5254_10.27	#N/A	0.24933	0.99972	1.0464	0.065418	0.11424	0.99965	1.0731	0.10182	0.69559	0.9996	0.96748	-0.047689
246.8872_12.36	#N/A	0.24963	0.99972	0.95691	-0.063539	0.6108	0.99965	0.97652	-0.034282	0.15005	0.9996	0.90252	-0.14797
180.9711_0.23	#N/A	0.25011	0.99972	1.0547	0.076827	0.41762	0.99965	1.0484	0.068233	0.4247	0.9996	1.0728	0.10145
609.3207_5.25	#N/A	0.25212	0.99972	0.93123	-0.10279	0.46898	0.99965	0.94932	-0.075039	0.37142	0.9996	0.8828	-0.17984
669.4581_7.48	#N/A	0.25242	0.99972	0.66682	-0.58463	0.69722	0.99965	0.97583	-0.035291	0.30525	0.9996	0.334	-1.5821
222.8415_12.1	#N/A	0.2528	0.99972	0.93194	-0.10169	0.28473	0.99965	0.9192	-0.12155	0.53957	0.9996	0.96772	-0.047339
768.553_8.9	#N/A	0.25371	0.99972	0.92305	-0.11551	0.3089	0.99965	0.91499	-0.12817	0.64084	0.9996	0.94588	-0.080272
159.8606_12.91	#N/A	0.25711	0.99972	1.048	0.067635	0.16026	0.99965	1.0709	0.098816	0.82462	0.9996	0.97985	-0.029371
249.9784_12.71	#N/A	0.25818	0.99972	1.0507	0.071366	0.30243	0.99965	1.0532	0.074752	0.61245	0.9996	1.0431	0.060931
951.4869_8.55	#N/A	0.25906	0.99972	1.0831	0.11522	0.44399	0.99965	1.064	0.089487	0.42097	0.9996	1.1419	0.19148
362.94_0.23	#N/A	0.26219	0.99972	0.95091	-0.072617	0.34778	0.99965	0.95105	-0.072411	0.53677	0.9996	0.95051	-0.073228
611.5631_9.62	#N/A	0.2622	0.99972	0.95053	-0.073203	0.33486	0.99965	0.94926	-0.07513	0.49555	0.9996	0.95395	-0.068013
384.9353_0.23	#N/A	0.26313	0.99972	1.0523	0.073568	0.33428	0.99965	1.0522	0.073362	0.60533	0.9996	1.0527	0.074138
722.5115_10.1	#N/A	0.26645	0.99972	0.80833	-0.30698	0.57074	0.99965	0.8742	-0.19397	0.12521	0.9996	0.65811	-0.60359
534.3564_5.97	#N/A	0.26669	0.99972	0.77614	-0.36561	0.50292	0.99965	0.79412	-0.33258	0.28727	0.9996	0.72707	-0.45984
310.9303_0.23	#N/A	0.26672	0.99972	0.96524	-0.051041	0.24545	0.99965	0.95519	-0.066139	0.87503	0.9996	0.99391	-0.0088141
716.2913_5.86	#N/A	0.26767	0.99972	0.92828	-0.10737	0.49584	0.99965	0.94787	-0.077243	0.41761	0.9996	0.87675	-0.18976
653.2946_2.56	#N/A	0.26803	0.99972	0.93787	-0.092541	0.23271	0.99965	0.92594	-0.11101	0.87486	0.9996	0.97414	-0.037795
637.352_5.86	#N/A	0.26927	0.99972	0.92638	-0.11033	0.50097	0.99965	0.94584	-0.08033	0.40946	0.9996	0.87531	-0.19214
316.9488_0.23	#N/A	0.27107	0.99972	1.0507	0.071338	0.28591	0.99965	1.055	0.0773	0.72479	0.9996	1.0387	0.054838
724.8725_12.02	#N/A	0.27182	0.99972	1.0298	0.042318	0.43681	0.99965	1.0252	0.035942	0.36033	0.9996	1.0429	0.060668
559.3361_5.85	#N/A	0.27261	0.99972	0.90104	-0.15034	0.47132	0.99965	0.91954	-0.12101	0.43984	0.9996	0.85332	-0.22884
576.2029_5.02	#N/A	0.27262	0.99972	0.75337	-0.40856	0.50199	0.99965	0.76387	-0.3886	0.35604	0.9996	0.72318	-0.46758
174.956_12.37	#N/A	0.27301	0.99972	1.0171	0.024425	0.28527	0.99965	1.0199	0.028463	0.70559	0.9996	1.0087	0.012565
634.2446_4.8	#N/A	0.27548	0.99972	0.70581	-0.50264	0.43135	0.99965	0.75676	-0.40209	0.4845	0.9996	0.60409	-0.72715
479.2969_5.37	#N/A	0.27617	0.99972	0.74168	-0.43113	0.54617	0.99965	0.7773	-0.36346	0.36791	0.9996	0.64798	-0.62598
193.0858_3.72	#N/A	0.27666	0.99972	0.96353	-0.053601	0.47838	0.99965	0.97348	-0.03877	0.42061	0.9996	0.93647	-0.094697
610.5597_9.61	#N/A	0.278	0.99972	0.96956	-0.044596	0.29337	0.99965	0.96309	-0.054263	0.80339	0.9996	0.98844	-0.016773
844.8731_12.01	#N/A	0.27811	0.99972	1.0314	0.044573	0.55203	0.99965	1.0186	0.026563	0.23143	0.9996	1.0696	0.097069
344.9976_0.32	#N/A	0.2816	0.99972	0.97659	-0.034179	0.50185	0.99965	0.98351	-0.023982	0.37321	0.9996	0.95688	-0.063585
664.3669_2.93	#N/A	0.28168	0.99972	0.84237	-0.24748	0.39799	0.99965	0.87344	-0.19522	0.49377	0.9996	0.72362	-0.46669
471.2932_2.5	#N/A	0.28479	0.99972	0.91291	-0.13145	0.31986	0.99965	0.90592	-0.14255	0.72627	0.9996	0.93379	-0.098836
1159.7091_5.86	#N/A	0.28659	0.99972	0.82222	-0.28241	0.46863	0.99965	0.83408	-0.26175	0.47086	0.9996	0.79525	-0.33052
872.5618_9.87	#N/A	0.28678	0.99972	1.0662	0.092482	0.47249	0.99965	1.0376	0.053284	0.40625	0.9996	1.1622	0.21688
167.018_2.61	#N/A	0.29153	0.99972	0.98757	-0.018044	0.17001	0.99965	0.98099	-0.027691	0.84992	0.9996	1.0063	0.0090697
744.5531_9.97	#N/A	0.29543	0.99972	1.0561	0.078681	0.4241	0.99965	1.0473	0.066741	0.52648	0.9996	1.0827	0.11459
389.0506_0.36	#N/A	0.29615	0.99972	0.79562	-0.32985	0.42145	0.99965	0.76795	-0.38092	0.18922	0.9996	0.90088	-0.15059
609.5564_9.62	#N/A	0.29616	0.99972	0.97076	-0.042812	0.31847	0.99965	0.96443	-0.052251	0.79174	0.9996	0.9892	-0.015659
769.5562_8.9	#N/A	0.30075	0.99972	0.92897	-0.10629	0.35649	0.99965	0.92176	-0.11754	0.67238	0.9996	0.94918	-0.075252
595.3796_5.97	#N/A	0.30219	0.99972	0.80518	-0.31262	0.54218	0.99965	0.8251	-0.27736	0.31603	0.9996	0.74904	-0.41688
923.4913_8.54	#N/A	0.3026	0.99972	1.0773	0.10737	0.5214	0.99965	1.0553	0.077691	0.4074	0.9996	1.1463	0.19696
820.5583_12.19	#N/A	0.30374	0.99972	1.0372	0.05266	0.39122	0.99965	1.0374	0.053007	0.59069	0.9996	1.0365	0.051731
300.9774_12	#N/A	0.30422	0.99972	1.0335	0.04748	0.3462	0.99965	1.0382	0.05411	0.67996	0.9996	1.0202	0.028798
562.3141_4.8	#N/A	0.30462	0.99972	0.69061	-0.53407	0.57462	0.99965	0.78293	-0.35305	0.37449	0.9996	0.52896	-0.91878
899.5806_9.87	#N/A	0.30671	0.99972	0.90131	-0.1499	0.38076	0.99965	0.88636	-0.17403	0.52135	0.9996	0.94751	-0.077782
792.8592_12.02	#N/A	0.30695	0.99972	1.0348	0.049329	0.40329	0.99965	1.0324	0.045962	0.56158	0.9996	1.0419	0.05917
99.9261_12.1	#N/A	0.3071	0.99972	1.024	0.034182	0.17725	0.99965	1.0387	0.05478	0.6129	0.9996	0.98319	-0.024465
828.574_8.9	#N/A	0.30963	0.99972	0.94048	-0.088528	0.37339	0.99965	0.93358	-0.099152	0.65364	0.9996	0.96041	-0.058276
284.9994_11.94	#N/A	0.31043	0.99972	0.97289	-0.039656	0.15707	0.99965	0.95437	-0.067381	0.60898	0.9996	1.0286	0.040723
477.2812_5.02	#N/A	0.31043	0.99972	0.77802	-0.36212	0.59293	0.99965	0.80137	-0.31947	0.3411	0.9996	0.71616	-0.48165
502.2911_4.8	#N/A	0.31055	0.99972	0.69062	-0.53404	0.56638	0.99965	0.77936	-0.35964	0.38332	0.9996	0.53081	-0.91374
452.9242_0.24	#N/A	0.31173	0.99972	1.0556	0.078057	0.22762	0.99965	1.0725	0.10101	0.93766	0.9996	1.009	0.01286
807.5831_9.98	#N/A	0.31228	0.99972	1.0578	0.081089	0.32576	0.99965	1.0615	0.086125	0.73645	0.9996	1.0467	0.065886
749.5311_10.11	#N/A	0.3126	0.99972	0.85688	-0.22284	0.57525	0.99965	0.9157	-0.12705	0.1113	0.9996	0.72027	-0.4734
950.484_8.55	#N/A	0.31311	0.99972	1.0745	0.10366	0.49133	0.99965	1.0583	0.081808	0.47446	0.9996	1.1235	0.16795
637.321_2.56	#N/A	0.31359	0.99972	0.95797	-0.061946	0.29408	0.99965	0.95025	-0.073619	0.85863	0.9996	0.98096	-0.027733
680.0484_0.31	#N/A	0.31531	0.99972	1.0575	0.080665	0.29816	0.99965	1.0683	0.095381	0.90711	0.9996	1.0273	0.038861
639.3226_2.56	#N/A	0.31552	0.99972	0.95138	-0.071902	0.30385	0.99965	0.94436	-0.082597	0.8387	0.9996	0.97234	-0.040471
710.9785_0.42	#N/A	0.31696	0.99972	1.0461	0.065024	0.4057	0.99965	1.0445	0.062779	0.57489	0.9996	1.0508	0.071468
748.528_10.11	#N/A	0.31764	0.99972	0.84429	-0.24418	0.63826	0.99965	0.92131	-0.11824	0.060274	0.9996	0.67663	-0.56355
829.5775_8.89	#N/A	0.31864	0.99972	0.94145	-0.087039	0.42165	0.99965	0.93965	-0.089812	0.55729	0.9996	0.94659	-0.079195
459.9118_0.29	#N/A	0.31873	0.99972	1.0612	0.085752	0.36363	0.99965	1.0725	0.10103	0.71072	0.9996	1.031	0.044017
307.8566_0.11	#N/A	0.31875	0.99972	1.0528	0.074253	0.51424	0.99965	1.0413	0.058428	0.33505	0.9996	1.0914	0.12614
225.8976_12.91	#N/A	0.31969	0.99972	1.0297	0.042178	0.26601	0.99965	1.0414	0.058586	0.87234	0.9996	0.99604	-0.0057281
913.4605_7.9	#N/A	0.31993	0.99972	1.0347	0.049148	0.7517	0.99965	1.0098	0.014015	0.15872	0.9996	1.109	0.14932
733.4603_2.58	#N/A	0.32025	0.99972	0.90085	-0.15063	0.20876	0.99965	0.86087	-0.21613	0.89558	0.9996	1.0304	0.043136
831.593_9.97	#N/A	0.32102	0.99972	0.94002	-0.089242	0.47986	0.99965	0.94358	-0.083787	0.22217	0.9996	0.93039	-0.10409
1091.7223_5.85	#N/A	0.32154	0.99972	0.82003	-0.28626	0.52537	0.99965	0.83303	-0.26355	0.47861	0.9996	0.79238	-0.33573
830.5895_9.97	#N/A	0.32154	0.99972	0.94362	-0.083721	0.50873	0.99965	0.94992	-0.074129	0.17548	0.9996	0.9265	-0.11014
478.2934_5.37	#N/A	0.3216	0.99972	0.78231	-0.35418	0.60161	0.99965	0.81847	-0.289	0.39836	0.9996	0.68599	-0.54374
369.1737_3.27	#N/A	0.32254	0.99972	0.9045	-0.14481	0.46097	0.99965	0.91862	-0.12246	0.42637	0.9996	0.76785	-0.38111
558.3324_5.86	#N/A	0.32305	0.99972	0.90922	-0.1373	0.53106	0.99965	0.92742	-0.1087	0.47096	0.9996	0.86305	-0.21248
292.087_0.3	#N/A	0.32341	0.99972	0.96462	-0.051961	0.38007	0.99965	0.96249	-0.055154	0.66758	0.9996	0.97104	-0.042395
638.3248_2.56	#N/A	0.32406	0.99972	0.95782	-0.062179	0.3114	0.99965	0.95109	-0.072341	0.83919	0.9996	0.97779	-0.032405
1093.7284_5.85	#N/A	0.32444	0.99972	0.7781	-0.36196	0.52167	0.99965	0.78342	-0.35213	0.48405	0.9996	0.76756	-0.38165
420.8412_12.91	#N/A	0.32454	0.99972	1.028	0.039816	0.28583	0.99965	1.0369	0.052233	0.95726	0.9996	1.0012	0.0017183
582.3772_6.18	#N/A	0.32608	0.99972	0.78214	-0.3545	0.50629	0.99965	0.80926	-0.30533	0.45976	0.9996	0.72178	-0.47037
205.8404_12.88	#N/A	0.32982	0.99972	1.0292	0.04156	0.37689	0.99965	1.0323	0.045845	0.67096	0.9996	1.0202	0.028787
1092.7254_5.86	#N/A	0.33099	0.99972	0.81512	-0.29492	0.54438	0.99965	0.82691	-0.2742	0.47775	0.9996	0.7903	-0.33952
626.2774_5.52	#N/A	0.33245	0.99972	0.81982	-0.28663	0.45188	0.99965	0.82455	-0.27832	0.56204	0.9996	0.80764	-0.30822
496.1692_2.6	#N/A	0.3338	0.99972	0.93926	-0.090409	0.38108	0.99965	0.94608	-0.079969	0.69284	0.9996	0.91881	-0.12216
239.9031_0.11	#N/A	0.33643	0.99972	1.0353	0.050106	0.93022	0.99965	1.0037	0.0052929	0.35677	0.9996	1.147	0.19784
898.558_8.16	#N/A	0.33756	0.99972	0.74116	-0.43214	0.49559	0.99965	0.78488	-0.34946	0.4817	0.9996	0.67648	-0.56388
885.4657_7.91	#N/A	0.33779	0.99972	1.0334	0.047376	0.48099	0.99965	1.0269	0.038314	0.52901	0.9996	1.0518	0.072892
560.3306_5.85	#N/A	0.33792	0.99972	0.91429	-0.12927	0.57124	0.99965	0.93487	-0.097155	0.45109	0.9996	0.86205	-0.21416
568.3613_5.86	#N/A	0.33911	0.99972	0.90294	-0.1473	0.5417	0.99965	0.9216	-0.11779	0.4883	0.9996	0.85783	-0.22123
476.2779_5.02	#N/A	0.33987	0.99972	0.80637	-0.31049	0.63832	0.99965	0.83277	-0.26401	0.34281	0.9996	0.73588	-0.44246
164.8406_12.21	#N/A	0.34049	0.99972	1.0326	0.04623	0.76777	0.99965	1.0101	0.014523	0.20933	0.9996	1.1056	0.14481
922.4888_8.54	#N/A	0.34113	0.99972	1.0689	0.096128	0.62164	0.99965	1.0426	0.06021	0.37685	0.9996	1.1523	0.20456
411.0341_0.35	#N/A	0.34122	0.99972	0.91151	-0.13366	0.41365	0.99965	0.89471	-0.16051	0.25617	0.9996	0.96423	-0.052556
594.3769_5.97	#N/A	0.34246	0.99972	0.7984	-0.32481	0.60547	0.99965	0.81921	-0.28769	0.30679	0.9996	0.74136	-0.43176
1163.6529_5.85	#N/A	0.34271	0.99972	0.84112	-0.24961	0.56013	0.99965	0.85691	-0.22279	0.47588	0.9996	0.80527	-0.31245
316.0004_0.32	#N/A	0.34304	0.99972	0.96116	-0.057157	0.2775	0.99965	0.94593	-0.080196	0.93784	0.9996	1.0089	0.012758
474.9432_0.27	#N/A	0.34334	0.99972	0.93313	-0.099856	0.34092	0.99965	0.91828	-0.12299	0.82233	0.9996	0.97464	-0.037066
510.346_5.86	#N/A	0.34505	0.99972	0.88474	-0.17668	0.55222	0.99965	0.90428	-0.14516	0.4843	0.9996	0.83908	-0.25312
112.9856_12.02	#N/A	0.34673	0.99972	1.0185	0.026513	0.46525	0.99965	1.0178	0.025458	0.52661	0.9996	1.0207	0.029544
681.2951_6.58	#N/A	0.34685	0.99972	1.1352	0.18293	0.17903	0.99965	1.0771	0.10709	0.7591	0.9996	1.2844	0.36111
502.2934_5.23	#N/A	0.34709	0.99972	0.80846	-0.30675	0.52114	0.99965	0.81031	-0.30345	0.52229	0.9996	0.80377	-0.31514
497.1717_2.6	#N/A	0.34768	0.99972	0.94493	-0.081726	0.49466	0.99965	0.96189	-0.056057	0.54012	0.9996	0.8954	-0.1594
705.3071_2.56	#N/A	0.348	0.99972	1.0364	0.05162	0.25553	0.99965	1.0555	0.077915	0.78338	0.9996	0.98365	-0.02379
510.2533_3.84	#N/A	0.34841	0.99972	0.83011	-0.26862	0.33062	0.99965	0.75554	-0.40443	0.88546	0.9996	1.2818	0.35818
641.2941_5.85	#N/A	0.3505	0.99972	0.92258	-0.11625	0.53769	0.99965	0.93566	-0.095945	0.51625	0.9996	0.88925	-0.16934
157.8636_12.9	#N/A	0.35311	0.99972	1.0424	0.059862	0.51159	0.99965	1.0407	0.057513	0.34327	0.9996	1.0475	0.066918
1081.6934_5.85	#N/A	0.35311	0.99972	0.84638	-0.24062	0.55618	0.99965	0.86114	-0.21567	0.49582	0.9996	0.81249	-0.29957
997.6239_5.24	#N/A	0.35365	0.99972	0.78645	-0.34656	0.51713	0.99965	0.78719	-0.34522	0.5411	0.9996	0.78483	-0.34955
157.8636_0.11	#N/A	0.35393	0.99972	0.98342	-0.024113	0.32891	0.99965	0.94778	-0.077382	0.28417	0.9996	1.0918	0.12674
492.3088_5.13	#N/A	0.35476	0.99972	0.83185	-0.26561	0.60199	0.99965	0.86858	-0.20327	0.37425	0.9996	0.73909	-0.43617
527.2956_5.15	#N/A	0.35488	0.99972	1.1044	0.1432	0.25044	0.99965	1.1138	0.15543	0.92285	0.9996	1.0624	0.087319
262.8589_12.91	#N/A	0.35537	0.99972	0.98193	-0.026302	0.26338	0.99965	1.0264	0.037642	0.34942	0.9996	0.85261	-0.23004
592.3092_2.6	#N/A	0.3556	0.99972	0.93912	-0.090624	0.33094	0.99965	0.93186	-0.10182	0.86303	0.9996	0.96081	-0.057679
668.2865_5.86	#N/A	0.3557	0.99972	0.93534	-0.096438	0.63411	0.99965	0.95644	-0.064254	0.4356	0.9996	0.88085	-0.18303
256.847_8.04	#N/A	0.35615	0.99972	1.0541	0.076053	0.71155	0.99965	1.0181	0.025921	0.27826	0.9996	1.1715	0.22831
288.9354_0.21	#N/A	0.35619	0.99972	0.96952	-0.044662	0.32523	0.99965	0.966	-0.049907	0.85537	0.9996	0.97996	-0.029202
999.6394_5.38	#N/A	0.36015	0.99972	0.68737	-0.54083	0.65019	0.99965	0.7008	-0.51292	0.40429	0.9996	0.6514	-0.61839
155.8676_12.21	#N/A	0.36175	0.99972	0.96236	-0.055351	0.6267	0.99965	0.98383	-0.023524	0.39995	0.9996	0.89831	-0.15472
640.2914_5.86	#N/A	0.36253	0.99972	0.927	-0.10935	0.59601	0.99965	0.94568	-0.080571	0.48002	0.9996	0.87953	-0.18519
704.2463_5.05	#N/A	0.36262	0.99972	0.92359	-0.11468	0.54516	0.99965	0.9303	-0.10423	0.37935	0.9996	0.9056	-0.14306
409.093_2.56	#N/A	0.36269	0.99972	0.96752	-0.047631	0.51587	0.99965	0.97525	-0.036156	0.49086	0.9996	0.94639	-0.079492
274.9596_0.21	#N/A	0.36378	0.99972	0.92331	-0.11512	0.38088	0.99965	0.93446	-0.097801	0.75657	0.9996	0.88894	-0.16985
598.3073_6.27	#N/A	0.36392	0.99972	0.84557	-0.242	0.54539	0.99965	0.87728	-0.18889	0.51625	0.9996	0.78156	-0.35556
702.0309_0.31	#N/A	0.36405	0.99972	1.0415	0.058608	0.37796	0.99965	1.0516	0.072538	0.8407	0.9996	1.0138	0.019796
509.2882_6.89	#N/A	0.36422	0.99972	0.8688	-0.20291	0.37297	0.99965	0.84239	-0.24744	0.77426	0.9996	0.95007	-0.073895
404.9178_0.22	#N/A	0.36625	0.99972	0.9515	-0.071731	0.4318	0.99965	0.96037	-0.058333	0.6845	0.9996	0.92525	-0.11209
946.5785_10.21	#N/A	0.36694	0.99972	0.92297	-0.11565	0.63967	0.99965	0.94521	-0.081292	0.27174	0.9996	0.86298	-0.21261
509.3435_5.86	#N/A	0.36728	0.99972	0.9018	-0.14913	0.57598	0.99965	0.92083	-0.119	0.50222	0.9996	0.85633	-0.22375
995.6078_5.03	#N/A	0.36851	0.99972	0.73515	-0.44389	0.65083	0.99965	0.73526	-0.44367	0.3547	0.9996	0.73484	-0.4445
400.9091_0.24	#N/A	0.36885	0.99972	1.0699	0.097448	0.23916	0.99965	1.0713	0.099386	0.99443	0.9996	1.0658	0.091956
498.2622_4.77	#N/A	0.36969	0.99972	0.70999	-0.49413	0.58057	0.99965	0.69678	-0.52123	0.48444	0.9996	0.75715	-0.40135
96.9606_0.39	#N/A	0.36992	0.99972	0.71654	-0.48087	0.43158	0.99965	0.6603	-0.5988	0.4164	0.9996	0.95346	-0.068749
617.3452_2.56	#N/A	0.36998	0.99972	0.93611	-0.095256	0.40375	0.99965	0.93626	-0.095014	0.74642	0.9996	0.93563	-0.095986
636.3484_5.86	#N/A	0.37162	0.99972	0.93978	-0.089598	0.64371	0.99965	0.95956	-0.059555	0.45265	0.9996	0.88817	-0.17109
543.4025_7.53	#N/A	0.37317	0.99972	0.82156	-0.28357	0.40884	0.99965	0.81157	-0.30122	0.72932	0.9996	0.85977	-0.21798
840.5317_8.54	#N/A	0.37321	0.99972	1.059	0.082686	0.58461	0.99965	1.0414	0.058461	0.45045	0.9996	1.1119	0.15301
618.3475_2.56	#N/A	0.37327	0.99972	0.92421	-0.1137	0.41894	0.99965	0.92506	-0.11238	0.71589	0.9996	0.92156	-0.11785
508.3402_5.85	#N/A	0.37394	0.99972	0.90799	-0.13925	0.57684	0.99965	0.92605	-0.11084	0.51156	0.9996	0.86437	-0.21028
582.5284_9.18	#N/A	0.37455	0.99972	0.97035	-0.043416	0.58049	0.99965	0.97903	-0.030573	0.41566	0.9996	0.94562	-0.080664
724.525_10.14	#N/A	0.37501	0.99972	0.82367	-0.27986	0.72693	0.99965	0.91309	-0.13117	0.1411	0.9996	0.63035	-0.66579
343.9949_0.32	#N/A	0.37505	0.99972	0.97913	-0.030428	0.45768	0.99965	0.98019	-0.028869	0.6582	0.9996	0.97607	-0.034945
134.8952_12.19	#N/A	0.37516	0.99972	1.0245	0.034936	0.78251	0.99965	1.0098	0.014023	0.17694	0.9996	1.0673	0.09401
597.3038_6.27	#N/A	0.37685	0.99972	0.84955	-0.23523	0.591	0.99965	0.89244	-0.16417	0.48682	0.9996	0.76568	-0.38518
278.8538_12.91	#N/A	0.38118	0.99972	1.0276	0.039282	0.39063	0.99965	1.0335	0.047517	0.83694	0.9996	1.011	0.015836
898.5764_9.88	#N/A	0.3815	0.99972	0.92551	-0.11167	0.54628	0.99965	0.92721	-0.10904	0.25299	0.9996	0.92062	-0.11933
772.5799_10.03	#N/A	0.38152	0.99972	0.90892	-0.13777	0.712	0.99965	0.95076	-0.072845	0.21825	0.9996	0.80205	-0.31823
356.9421_2.62	#N/A	0.38583	0.99972	1.0291	0.041413	0.72863	0.99965	1.0145	0.020778	0.17957	0.9996	1.0715	0.099679
977.4269_2.56	#N/A	0.38628	0.99972	0.94059	-0.088365	0.39399	0.99965	0.9414	-0.087121	0.78324	0.9996	0.93815	-0.09211
818.5655_9.01	#N/A	0.38685	0.99972	0.87247	-0.19683	0.52648	0.99965	0.89245	-0.16416	0.53916	0.9996	0.83084	-0.26735
821.5626_12.18	#N/A	0.38743	0.99972	1.0442	0.062404	0.571	0.99965	1.0342	0.048533	0.49816	0.9996	1.0732	0.10198
998.4051_2.56	#N/A	0.38774	0.99972	0.9583	-0.061452	0.25913	0.99965	0.94467	-0.082117	0.97083	0.9996	1.0006	0.00088619
538.0061_2.61	#N/A	0.38801	0.99972	0.96454	-0.052082	0.47971	0.99965	0.96512	-0.051225	0.53374	0.9996	0.96308	-0.054277
145.9309_12.91	#N/A	0.39118	0.99972	1.0191	0.02725	0.41928	0.99965	1.0224	0.032028	0.74614	0.9996	1.0091	0.013138
798.5274_8.23	#N/A	0.39313	0.99972	0.85109	-0.23262	0.58263	0.99965	0.87961	-0.18506	0.45307	0.9996	0.77766	-0.36279
708.8992_12	#N/A	0.39398	0.99972	1.0219	0.031282	0.45076	0.99965	1.0234	0.033395	0.71843	0.9996	1.0176	0.02518
127.8706_12.9	#N/A	0.39496	0.99972	1.0111	0.015875	0.34676	0.99965	0.96273	-0.054799	0.061156	0.9996	1.1575	0.21096
271.2274_6.03	#N/A	0.39516	0.99972	0.924	-0.11403	0.62137	0.99965	0.95619	-0.064633	0.30937	0.9996	0.8368	-0.25704
799.5306_8.23	#N/A	0.39558	0.99972	0.84627	-0.24081	0.5856	0.99965	0.87865	-0.18664	0.4531	0.9996	0.7637	-0.38891
996.6114_5.03	#N/A	0.3976	0.99972	0.7114	-0.49126	0.66835	0.99965	0.70434	-0.50566	0.37378	0.9996	0.73145	-0.45116
365.1249_2.56	#N/A	0.40121	0.99972	0.972	-0.040969	0.64493	0.99965	0.98157	-0.026839	0.34832	0.9996	0.94428	-0.082717
789.5233_8.18	#N/A	0.40193	0.99972	0.79626	-0.3287	0.42003	0.99965	0.80089	-0.32032	0.69882	0.9996	0.78893	-0.34203
750.5413_10.15	#N/A	0.40558	0.99972	0.82386	-0.27953	0.75732	0.99965	0.91141	-0.13383	0.2313	0.9996	0.64072	-0.64222
616.3429_2.56	#N/A	0.40591	0.99972	0.94774	-0.077438	0.43671	0.99965	0.94703	-0.078515	0.77091	0.9996	0.94986	-0.074218
756.5531_9.05	#N/A	0.40625	0.99972	0.90194	-0.1489	0.42479	0.99965	0.87765	-0.18828	0.8384	0.9996	0.97171	-0.041409
516.2936_4.1	#N/A	0.40789	0.99972	0.80954	-0.30482	0.69234	0.99965	0.8127	-0.29921	0.30066	0.9996	0.79319	-0.33426
708.2778_5.86	#N/A	0.4101	0.99972	0.95528	-0.065999	0.312	0.99965	0.9296	-0.10531	0.91827	0.9996	1.0246	0.035052
415.9594_2.62	#N/A	0.41072	0.99972	1.0372	0.052758	0.32987	0.99965	1.049	0.06905	0.95472	0.9996	1.0033	0.0047374
919.5535_10.12	#N/A	0.41094	0.99972	1.0451	0.063643	0.73584	0.99965	1.0165	0.023668	0.35153	0.9996	1.1384	0.18702
892.5296_8.37	#N/A	0.41177	0.99972	1.0488	0.068761	0.46809	0.99965	1.0515	0.072385	0.71369	0.9996	1.0408	0.057714
207.9313_0.11	#N/A	0.4126	0.99972	1.0257	0.036625	0.32802	0.99965	1.0367	0.051945	0.85267	0.9996	0.99269	-0.010584
817.577_9.05	#N/A	0.41333	0.99972	0.90811	-0.13906	0.42425	0.99965	0.88082	-0.18309	0.87281	0.9996	0.98679	-0.019185
238.9324_0.24	#N/A	0.41345	0.99972	0.97549	-0.035806	0.38535	0.99965	0.97077	-0.042795	0.8786	0.9996	0.98868	-0.016425
556.3244_4.83	#N/A	0.41405	0.99972	0.83994	-0.25165	0.70501	0.99965	0.91319	-0.13102	0.43252	0.9996	0.66103	-0.59721
449.3097_4.09	#N/A	0.41422	0.99972	0.84716	-0.23929	0.68342	0.99965	0.85943	-0.21854	0.29673	0.9996	0.78916	-0.34161
897.4763_8.37	#N/A	0.41584	0.99972	1.0758	0.10544	0.47509	0.99965	1.0779	0.10823	0.69257	0.9996	1.0693	0.096671
737.0468_0.28	#N/A	0.41644	0.99972	0.94637	-0.079521	0.4252	0.99965	0.93035	-0.10415	0.82057	0.9996	0.99128	-0.012636
873.5659_9.87	#N/A	0.41682	0.99972	1.0352	0.049872	0.97829	0.99965	0.97101	-0.042443	0.085923	0.9996	1.2866	0.36351
608.3173_5.25	#N/A	0.41752	0.99972	0.95356	-0.068607	0.67621	0.99965	0.97197	-0.041015	0.43971	0.9996	0.90309	-0.14705
473.2818_11.6	#N/A	0.41813	0.99972	1.0164	0.023491	0.81097	0.99965	1.006	0.0085784	0.21632	0.9996	1.0474	0.066749
615.3394_2.56	#N/A	0.41868	0.99972	0.94984	-0.074236	0.45463	0.99965	0.94969	-0.074473	0.76565	0.9996	0.95031	-0.073526
690.2595_5.25	#N/A	0.41945	0.99972	0.95234	-0.070454	0.36084	0.99965	0.93842	-0.091698	0.99433	0.9996	0.9916	-0.012172
210.9911_11.88	#N/A	0.42108	0.99972	1.0691	0.096449	0.022245	0.99965	1.0729	0.10147	0.81721	0.9996	1.0568	0.079701
581.5253_9.18	#N/A	0.4227	0.99972	0.97427	-0.037603	0.62176	0.99965	0.98135	-0.027153	0.44689	0.9996	0.95405	-0.067857
513.302_4.72	#N/A	0.42334	0.99972	0.83239	-0.26467	0.6213	0.99965	0.85688	-0.22283	0.50528	0.9996	0.76769	-0.38141
239.903_12.91	#N/A	0.42398	0.99972	1.0169	0.024119	0.50355	0.99965	1.018	0.025691	0.4806	0.9996	1.0136	0.01949
393.1716_12.07	#N/A	0.4241	0.99972	0.9771	-0.033424	0.52456	0.99965	0.97788	-0.03227	0.55632	0.9996	0.97485	-0.036755
975.6388_5.25	#N/A	0.42425	0.99972	0.8846	-0.17691	0.65315	0.99965	0.90114	-0.15017	0.50492	0.9996	0.84181	-0.24844
868.5325_8.43	#N/A	0.42663	0.99972	1.0823	0.11409	0.57131	0.99965	1.0551	0.077375	0.51917	0.9996	1.1511	0.203
1044.611_5.03	#N/A	0.42751	0.99972	0.76393	-0.3885	0.6571	0.99965	0.74916	-0.41666	0.48912	0.9996	0.80445	-0.31392
204.0662_2.35	C05660, 5-Methoxyindoleacetate	0.42768	0.99972	0.80537	-0.31228	0.72576	0.99965	0.83293	-0.26374	0.012492	0.9996	0.71193	-0.49019
461.9102_0.29	#N/A	0.42873	0.99972	1.0476	0.067103	0.66054	0.99965	1.0328	0.046501	0.35856	0.9996	1.0914	0.12623
893.5331_8.37	#N/A	0.42886	0.99972	1.0493	0.069426	0.41903	0.99965	1.0607	0.085012	0.92971	0.9996	1.0148	0.021222
217.866_0.11	#N/A	0.42933	0.99972	1.0434	0.061228	0.35923	0.99965	1.0516	0.072517	0.94463	0.9996	1.0175	0.025058
726.1022_8.43	#N/A	0.42981	0.99972	1.0373	0.052784	0.34779	0.99965	1.0382	0.054153	0.8884	0.9996	1.0342	0.048568
836.5784_8.6	#N/A	0.43094	0.99972	1.0761	0.10576	0.55116	0.99965	1.0483	0.068013	0.5631	0.9996	1.1616	0.21616
462.299_5.53	#N/A	0.43501	0.99972	0.836	-0.25842	0.7583	0.99965	0.87971	-0.1849	0.20787	0.9996	0.74301	-0.42855
549.4512_8	#N/A	0.43527	0.99972	0.85659	-0.22332	0.48111	0.99965	0.8577	-0.22146	0.75801	0.9996	0.85378	-0.22807
397.2236_4.5	#N/A	0.43607	0.99972	0.75409	-0.40718	0.58043	0.99965	0.89674	-0.15723	0.61284	0.9996	0.50529	-0.98483
740.5209_10.14	#N/A	0.44056	0.99972	0.89833	-0.15468	0.61249	0.99965	0.93431	-0.098025	0.50239	0.9996	0.81467	-0.29572
632.4837_7.19	#N/A	0.44226	0.99972	0.88339	-0.17888	0.53894	0.99965	0.88496	-0.17632	0.66652	0.9996	0.8785	-0.18688
985.1739_0.28	#N/A	0.44236	0.99972	0.96439	-0.052304	0.44688	0.99965	0.95967	-0.059384	0.8584	0.9996	0.97805	-0.032016
766.5373_10.16	#N/A	0.44363	0.99972	1.0726	0.10112	0.58325	0.99965	1.0487	0.068595	0.57399	0.9996	1.1553	0.20832
299.2587_6.75	#N/A	0.44446	0.99972	0.94243	-0.085537	0.50786	0.99965	0.94606	-0.080002	0.71211	0.9996	0.93047	-0.10397
266.1513_12.26	#N/A	0.44454	0.99972	1.0348	0.049416	0.76685	0.99965	1.0205	0.029247	0.19826	0.9996	1.0769	0.10694
607.2804_2.33	#N/A	0.44468	0.99972	0.93718	-0.093605	0.33743	0.99965	0.91752	-0.12418	0.93494	0.9996	0.99747	-0.0036591
553.37_5.56	#N/A	0.44515	0.99972	0.86624	-0.20716	0.67726	0.99965	0.88423	-0.17751	0.37065	0.9996	0.82042	-0.28557
329.233_4.69	#N/A	0.44549	0.99972	0.97333	-0.038993	0.42418	0.99965	0.96674	-0.048804	0.93348	0.9996	0.99174	-0.011971
309.8589_12.9	#N/A	0.44588	0.99972	1.0324	0.045953	0.40628	0.99965	1.0442	0.062464	0.99022	0.9996	0.99572	-0.0061885
941.2093_0.29	#N/A	0.44603	0.99972	0.96323	-0.054046	0.56555	0.99965	0.96046	-0.058204	0.63188	0.9996	0.97197	-0.041023
767.5413_10.16	#N/A	0.4465	0.99972	1.0793	0.11015	0.61373	0.99965	1.0511	0.071843	0.52596	0.9996	1.1798	0.2386
440.8869_0.22	#N/A	0.44932	0.99972	1.0257	0.036552	0.63945	0.99965	1.0202	0.028894	0.31201	0.9996	1.0409	0.05787
508.8702_0.23	#N/A	0.44952	0.99972	1.0314	0.044565	0.45688	0.99965	1.0344	0.048822	0.82704	0.9996	1.0228	0.032491
724.0133_0.3	#N/A	0.4513	0.99972	1.0386	0.054616	0.51299	0.99965	1.0425	0.060055	0.7184	0.9996	1.0283	0.040259
356.8312_0.1	#N/A	0.45268	0.99972	1.099	0.13621	0.68787	0.99965	1.0631	0.088324	0.33988	0.9996	1.2091	0.27394
452.2775_4.72	#N/A	0.45283	0.99972	0.83455	-0.26093	0.63469	0.99965	0.85268	-0.22993	0.53859	0.9996	0.78552	-0.34829
942.5559_10.15	#N/A	0.45284	0.99972	0.91072	-0.13493	0.49066	0.99965	0.92368	-0.11454	0.77732	0.9996	0.87741	-0.18867
502.8564_0.22	#N/A	0.45288	0.99972	1.0434	0.061323	0.75134	0.99965	1.0255	0.036337	0.22535	0.9996	1.0984	0.13542
751.5456_10.15	#N/A	0.45296	0.99972	0.84009	-0.25138	0.76502	0.99965	0.91755	-0.12414	0.31879	0.9996	0.67785	-0.56096
753.0191_0.28	#N/A	0.45396	0.99972	0.95787	-0.062096	0.75966	0.99965	0.98775	-0.017776	0.29259	0.9996	0.87774	-0.18813
455.0001_0.33	#N/A	0.45536	0.99972	0.94772	-0.077464	0.4197	0.99965	0.92888	-0.10643	0.99325	0.9996	1.0015	0.0020936
512.2987_4.72	#N/A	0.45763	0.99972	0.84981	-0.23478	0.66879	0.99965	0.8723	-0.19711	0.49237	0.9996	0.78891	-0.34207
522.4238_7.52	#N/A	0.45893	0.99972	0.92959	-0.10533	0.54875	0.99965	0.91998	-0.12033	0.69461	0.9996	0.95715	-0.063185
434.8715_0.22	#N/A	0.46423	0.99972	1.0361	0.051131	0.5019	0.99965	1.0452	0.063776	0.78381	0.9996	1.0109	0.01571
638.3559_5.86	#N/A	0.46428	0.99972	0.9579	-0.062059	0.64334	0.99965	0.96454	-0.052086	0.57464	0.9996	0.94013	-0.089075
492.345_5.56	#N/A	0.4673	0.99972	0.87018	-0.20062	0.68819	0.99965	0.88821	-0.17103	0.39835	0.9996	0.82402	-0.27925
658.0667_0.31	#N/A	0.46866	0.99972	1.0578	0.081103	0.43708	0.99965	1.0633	0.088577	0.93936	0.9996	1.0422	0.059582
642.2951_5.85	#N/A	0.46922	0.99972	0.94517	-0.081361	0.65656	0.99965	0.95512	-0.066252	0.59254	0.9996	0.91911	-0.1217
340.2356_6.39	#N/A	0.4694	0.99972	0.72428	-0.46537	0.64708	0.99965	0.7979	-0.32571	0.55282	0.9996	0.56129	-0.83317
896.4736_8.37	#N/A	0.46983	0.99972	1.0602	0.084356	0.73491	0.99965	1.0242	0.034533	0.26758	0.9996	1.1853	0.2452
702.3203_5.4	#N/A	0.47096	0.99972	1.0215	0.030718	0.28562	0.99965	1.0819	0.1136	0.040996	0.9996	0.871	-0.19925
539.2937_2.33	#N/A	0.47172	0.99972	0.94222	-0.085863	0.47629	0.99965	0.93721	-0.093551	0.8569	0.9996	0.95749	-0.062664
339.2324_6.39	#N/A	0.4719	0.99972	0.76567	-0.38521	0.64872	0.99965	0.83058	-0.26781	0.5576	0.9996	0.61694	-0.69681
548.2315_4.1	#N/A	0.4736	0.99972	0.82102	-0.28451	0.8703	0.99965	0.83439	-0.2612	0.20271	0.9996	0.75115	-0.41282
569.3647_5.86	#N/A	0.47367	0.99972	0.93888	-0.090992	0.73487	0.99965	0.96006	-0.058805	0.51884	0.9996	0.88567	-0.17515
254.6227_3.84	#N/A	0.47396	0.99972	0.86596	-0.20763	0.42977	0.99965	0.7954	-0.33025	0.9919	0.9996	1.2304	0.29916
709.0559_0.29	#N/A	0.47448	0.99972	0.95819	-0.06162	0.52534	0.99965	0.95626	-0.064527	0.76835	0.9996	0.96391	-0.053032
588.895_0.24	#N/A	0.47797	0.99972	1.0441	0.062229	0.53579	0.99965	1.0421	0.05954	0.74941	0.9996	1.0492	0.069358
870.5467_8.99	#N/A	0.47886	0.99972	1.1283	0.1742	0.36426	0.99965	1.1123	0.15358	0.93013	0.9996	1.1801	0.23896
883.5359_8.34	#N/A	0.48054	0.99972	1.1091	0.14942	0.4456	0.99965	1.1325	0.17947	0.91723	0.9996	1.0352	0.049895
574.4532_6.94	#N/A	0.48123	0.99972	0.91021	-0.13573	0.63634	0.99965	0.91852	-0.12262	0.53721	0.9996	0.88094	-0.18288
450.3131_4.11	#N/A	0.48199	0.99972	0.73931	-0.43576	0.99122	0.99965	0.88418	-0.17759	0.15511	0.9996	0.37623	-1.4103
112.9859_0.23	#N/A	0.48263	0.99972	1.0265	0.037705	0.42728	0.99965	1.03	0.042584	0.90516	0.9996	1.0168	0.024077
916.5395_10.17	#N/A	0.48415	0.99972	0.93194	-0.10169	0.44025	0.99965	0.90161	-0.14943	0.91505	0.9996	1.0222	0.031746
689.9997_0.45	#N/A	0.48471	0.99972	1.0431	0.060881	0.35615	0.99965	1.0518	0.072912	0.92145	0.9996	1.0173	0.02468
832.6025_10.02	#N/A	0.48662	0.99972	0.93645	-0.094723	0.81627	0.99965	0.96663	-0.048958	0.29187	0.9996	0.85605	-0.22423
436.2827_5.39	#N/A	0.48868	0.99972	0.88668	-0.17352	0.89344	0.99965	0.93158	-0.10224	0.18085	0.9996	0.77717	-0.3637
517.3893_6.07	#N/A	0.49077	0.99972	0.94366	-0.083663	0.48194	0.99965	0.93593	-0.095528	0.88705	0.9996	0.97581	-0.035332
466.327_5.42	#N/A	0.49204	0.99972	0.88509	-0.1761	0.76486	0.99965	0.91974	-0.12071	0.37228	0.9996	0.80205	-0.31824
759.5637_8.18	#N/A	0.49265	0.99972	1.0674	0.09411	0.67295	0.99965	1.0461	0.065065	0.52109	0.9996	1.1297	0.17589
248.9604_0.23	#N/A	0.4956	0.99972	1.0306	0.043471	0.53462	0.99965	1.0307	0.043691	0.7842	0.9996	1.0302	0.042859
631.4804_7.19	#N/A	0.49592	0.99972	0.88332	-0.17899	0.66135	0.99965	0.89642	-0.15775	0.56159	0.9996	0.84179	-0.24846
947.5837_10.23	#N/A	0.49773	0.99972	0.92293	-0.11571	0.66924	0.99965	0.93029	-0.10424	0.48106	0.9996	0.90249	-0.14802
190.9288_12.9	#N/A	0.49783	0.99972	0.97817	-0.031836	0.77009	0.99965	0.98622	-0.020024	0.43591	0.9996	0.95569	-0.06539
464.3149_6.02	#N/A	0.49803	0.99972	0.85992	-0.21773	0.81509	0.99965	0.91014	-0.13584	0.20468	0.9996	0.74162	-0.43124
816.5738_9.05	#N/A	0.49885	0.99972	0.92026	-0.11989	0.48524	0.99965	0.89279	-0.16361	0.99652	0.99988	1.0042	0.0060614
638.2631_5.05	#N/A	0.50121	0.99972	0.92383	-0.1143	0.71156	0.99965	0.93596	-0.095476	0.47511	0.9996	0.89053	-0.16726
208.8487_0.26	#N/A	0.50146	0.99972	0.96634	-0.049393	0.65547	0.99965	0.97453	-0.037226	0.60614	0.9996	0.94454	-0.082321
1019.6078_5.04	#N/A	0.50152	0.99972	0.84745	-0.2388	0.76385	0.99965	0.83088	-0.26729	0.4622	0.9996	0.9044	-0.14496
976.423_2.56	#N/A	0.50169	0.99972	0.95238	-0.070392	0.54018	0.99965	0.95613	-0.064718	0.78145	0.9996	0.94112	-0.087554
1004.6736_5.84	#N/A	0.50207	0.99972	0.84549	-0.24214	0.72133	0.99965	0.85624	-0.22391	0.55576	0.9996	0.8203	-0.28578
279.1633_5.79	#N/A	0.50258	0.99972	0.87037	-0.2003	0.28491	0.99965	0.83851	-0.2541	0.63867	0.9996	0.97095	-0.042536
849.5459_8.17	#N/A	0.50445	0.99972	0.84683	-0.23986	0.50013	0.99965	0.83469	-0.26068	0.8229	0.9996	0.86768	-0.20476
1043.6078_5.03	#N/A	0.50776	0.99972	0.80655	-0.31016	0.75914	0.99965	0.79446	-0.33196	0.50839	0.9996	0.83992	-0.25168
263.8661_12.9	#N/A	0.50777	0.99972	1.0147	0.021085	0.43315	0.99965	1.0222	0.031681	0.7391	0.9996	0.99305	-0.010066
555.3489_5.53	#N/A	0.50801	0.99972	0.82773	-0.27276	0.66853	0.99965	0.84061	-0.25049	0.58339	0.9996	0.79666	-0.32797
736.5221_7.9	#N/A	0.50802	0.99972	1.0218	0.03112	0.68372	0.99965	1.0098	0.014007	0.55899	0.9996	1.0569	0.079905
612.2604_5.25	#N/A	0.50881	0.99972	0.95507	-0.066327	0.56755	0.99965	0.95293	-0.069553	0.75985	0.9996	0.96078	-0.057718
881.5223_7.9	#N/A	0.5089	0.99972	1.0182	0.026028	0.49413	0.99965	1.0209	0.02979	0.91716	0.9996	1.0105	0.01511
1000.6428_5.38	#N/A	0.5095	0.99972	0.66209	-0.5949	0.8689	0.99965	0.67473	-0.56762	0.3894	0.9996	0.62829	-0.6705
735.5198_7.9	#N/A	0.50994	0.99972	1.0285	0.040508	0.66083	0.99965	1.0232	0.033083	0.58044	0.9996	1.0436	0.061552
1151.647_5.05	#N/A	0.51227	0.99972	0.88783	-0.17165	0.7736	0.99965	0.91427	-0.12931	0.35708	0.9996	0.81861	-0.28876
814.5581_8.6	#N/A	0.51359	0.99972	0.89439	-0.16102	0.51691	0.99965	0.85439	-0.22704	0.93174	0.9996	1.0158	0.022572
795.5698_9.13	#N/A	0.51461	0.99972	0.94583	-0.080349	0.56264	0.99965	0.93819	-0.092046	0.78954	0.9996	0.96888	-0.045604
929.5014_8.95	#N/A	0.51489	0.99972	1.0335	0.047566	0.73704	0.99965	1.0162	0.023171	0.43057	0.9996	1.0863	0.11949
150.0014_5.68	#N/A	0.51501	0.99972	0.79767	-0.32614	0.78358	0.99965	0.89147	-0.16574	0.47808	0.9996	0.5777	-0.79161
848.5428_8.17	#N/A	0.51698	0.99972	0.85908	-0.21913	0.52772	0.99965	0.85223	-0.23069	0.80329	0.9996	0.87159	-0.19827
494.3248_5.53	#N/A	0.51809	0.99972	0.83261	-0.26429	0.68034	0.99965	0.84728	-0.23908	0.57914	0.9996	0.79709	-0.32718
408.1993_2.33	#N/A	0.51811	0.99972	0.94588	-0.080273	0.49886	0.99965	0.9406	-0.088342	0.91486	0.9996	0.96219	-0.055608
290.1586_2.98	#N/A	0.51826	0.99972	0.8077	-0.3081	0.4242	0.99965	0.71391	-0.48619	0.9927	0.9996	1.117	0.15963
294.0552_2.65	#N/A	0.5186	0.99972	0.94376	-0.083512	0.32816	0.99965	0.95599	-0.064932	0.76313	0.9996	0.89947	-0.15286
572.2868_1.92	#N/A	0.5196	0.99972	0.92352	-0.11478	0.49535	0.99965	0.88682	-0.17328	0.91109	0.9996	1.0485	0.068301
212.0022_1.22	#N/A	0.51979	0.99972	0.73228	-0.44953	0.60193	0.99965	0.74012	-0.43417	0.73045	0.9996	0.7053	-0.50368
215.8688_12.9	#N/A	0.52005	0.99972	1.02	0.028556	0.41777	0.99965	1.0297	0.042218	0.84913	0.9996	0.99186	-0.011788
145.931_0.11	#N/A	0.5221	0.99972	1.0213	0.030421	0.50029	0.99965	1.0274	0.038951	0.94654	0.9996	1.003	0.0043437
279.6142_4.17	#N/A	0.52295	0.99972	1.0824	0.11428	0.7437	0.99965	0.99742	-0.0037241	0.44781	0.9996	1.3397	0.42191
352.8539_0.11	#N/A	0.5236	0.99972	1.031	0.044043	0.55016	0.99965	1.036	0.05107	0.81001	0.9996	1.0152	0.021714
650.1223_0.29	#N/A	0.52366	0.99972	0.97156	-0.041632	0.50215	0.99965	0.9614	-0.056796	0.93588	0.9996	1.001	0.0015104
1020.6112_5.03	#N/A	0.52372	0.99972	0.83309	-0.26345	0.76164	0.99965	0.80616	-0.31085	0.50086	0.9996	0.93016	-0.10444
369.1739_3.8	#N/A	0.52605	0.99972	0.86467	-0.20978	0.74132	0.99965	0.93444	-0.09782	0.55468	0.9996	0.60227	-0.73151
803.5073_7.9	#N/A	0.52688	0.99972	1.0208	0.029742	0.50972	0.99965	1.0219	0.031323	0.89516	0.9996	1.0176	0.025181
1003.6701_5.84	#N/A	0.52935	0.99972	0.8595	-0.21843	0.7559	0.99965	0.86577	-0.20794	0.56653	0.9996	0.84468	-0.24353
691.5019_7.19	#N/A	0.52958	0.99972	0.90304	-0.14714	0.67013	0.99965	0.91334	-0.13078	0.62908	0.9996	0.8706	-0.19992
221.8429_0.61	#N/A	0.53162	0.99972	1.0246	0.035059	0.68322	0.99965	1.0189	0.027072	0.38185	0.9996	1.0411	0.058165
583.8996_0.39	#N/A	0.53182	0.99972	0.79862	-0.32441	0.46434	0.99965	0.73446	-0.44524	0.78456	0.9996	1.0365	0.051678
893.4803_7.9	#N/A	0.53304	0.99972	1.0246	0.035045	0.65087	0.99965	1.0193	0.027571	0.57847	0.9996	1.0399	0.056454
794.5665_9.13	#N/A	0.53412	0.99972	0.9463	-0.079623	0.63956	0.99965	0.9474	-0.077962	0.69758	0.9996	0.94307	-0.084568
554.3458_5.53	#N/A	0.53499	0.99972	0.85009	-0.23432	0.72265	0.99965	0.86604	-0.20749	0.55233	0.9996	0.81103	-0.30217
715.5098_8.31	#N/A	0.53504	0.99972	0.88717	-0.17271	0.49556	0.99965	0.84873	-0.23662	0.99851	0.9999	1.0027	0.0038916
560.4005_6.81	#N/A	0.53543	0.99972	0.91838	-0.12284	0.59981	0.99965	0.91406	-0.12964	0.74233	0.9996	0.93603	-0.095367
600.2039_5.02	#N/A	0.53614	0.99972	0.90437	-0.14501	0.55914	0.99965	0.87581	-0.19132	0.83256	0.9996	1.0148	0.021235
556.2998_5.05	#N/A	0.53636	0.99972	0.93701	-0.093868	0.73218	0.99965	0.94753	-0.077749	0.45495	0.9996	0.90842	-0.13857
166.8364_12.21	#N/A	0.53727	0.99972	0.99927	-0.0010593	0.30336	0.99965	0.94452	-0.082343	0.080366	0.9996	1.1733	0.23059
799.9994_0.35	#N/A	0.54015	0.99972	0.97239	-0.040389	0.53138	0.99965	0.96397	-0.052942	0.95367	0.9996	0.99608	-0.0056652
161.9262_12.91	#N/A	0.54165	0.99972	1.0697	0.097154	0.55135	0.99965	1.0796	0.11053	0.16704	0.9996	1.0442	0.062359
162.8409_12.21	#N/A	0.54449	0.99972	1.0149	0.021297	0.70132	0.99965	1.011	0.01583	0.55336	0.9996	1.0263	0.037395
418.8971_0.22	#N/A	0.54464	0.99972	0.98588	-0.020515	0.89659	0.99965	0.99768	-0.0033552	0.33797	0.9996	0.95231	-0.070497
252.0446_2.4	#N/A	0.54538	0.99972	0.98846	-0.016742	0.3993	0.99965	1.0217	0.030975	0.92333	0.9996	0.90645	-0.14171
495.3281_5.52	#N/A	0.54538	0.99972	0.84965	-0.23506	0.72689	0.99965	0.873	-0.19595	0.56222	0.9996	0.79358	-0.33355
669.2549_2.56	#N/A	0.54586	0.99972	0.97148	-0.041741	0.49771	0.99965	0.96659	-0.049021	0.93628	0.9996	0.98632	-0.019876
167.0208_0.28	#N/A	0.54763	0.99972	0.88899	-0.16977	0.79925	0.99965	0.90607	-0.14231	0.26946	0.9996	0.84869	-0.23669
571.2838_1.92	#N/A	0.55272	0.99972	0.91788	-0.12363	0.40043	0.99965	0.85678	-0.223	0.85585	0.9996	1.1283	0.1741
299.2588_5.58	#N/A	0.55342	0.99972	0.96443	-0.05225	0.64234	0.99965	0.97199	-0.040987	0.60829	0.9996	0.93923	-0.09045
240.9173_0.23	#N/A	0.55378	0.99972	1.0187	0.026703	0.33401	0.99965	1.0415	0.058625	0.33825	0.9996	0.95548	-0.065699
1038.669_5.25	#N/A	0.55423	0.99972	0.91455	-0.12887	0.86164	0.99965	0.9392	-0.090494	0.49441	0.9996	0.85103	-0.23272
520.9092_0.24	#N/A	0.55478	0.99972	1.0364	0.051516	0.52695	0.99965	1.0429	0.060652	0.8964	0.9996	1.0189	0.027049
801.6101_10.19	#N/A	0.55524	0.99972	1.0974	0.13414	0.71512	0.99965	1.0852	0.11796	0.53857	0.9996	1.142	0.1915
592.3505_5.24	#N/A	0.55807	0.99972	1.1021	0.1402	0.63544	0.99965	1.0807	0.11195	0.75421	0.9996	1.1581	0.21172
310.1753_2.56	#N/A	0.55854	0.99972	0.9671	-0.048267	0.56166	0.99965	0.96526	-0.051004	0.87931	0.9996	0.97259	-0.040095
550.3509_5.54	#N/A	0.56056	0.99972	0.87598	-0.19104	0.71535	0.99965	0.87624	-0.19061	0.49618	0.9996	0.87533	-0.19209
692.5049_7.19	#N/A	0.56254	0.99972	0.90295	-0.14728	0.69853	0.99965	0.91551	-0.12735	0.64452	0.9996	0.86267	-0.21311
450.2605_4.84	#N/A	0.56367	0.99972	0.86403	-0.21084	0.65431	0.99965	0.88906	-0.16964	0.73936	0.9996	0.77864	-0.36098
268.1773_2.21	#N/A	0.56374	0.99972	1.1005	0.13817	0.16112	0.99965	1.2506	0.32261	0.31752	0.9996	0.51574	-0.95529
745.4821_8.64	#N/A	0.56393	0.99972	1.0574	0.080486	0.66956	0.99965	0.99086	-0.013242	0.092075	0.9996	1.2863	0.36325
443.3157_6.43	#N/A	0.56543	0.99972	0.95247	-0.070257	0.58621	0.99965	0.93119	-0.10285	0.85043	0.9996	1.019	0.02717
1152.6502_5.05	#N/A	0.56588	0.99972	0.92101	-0.11871	0.7968	0.99965	0.94398	-0.083179	0.42714	0.9996	0.85835	-0.22037
352.8536_12.91	#N/A	0.56615	0.99972	1.0123	0.017659	0.63505	0.99965	1.0122	0.017485	0.6069	0.9996	1.0127	0.01818
501.2813_5.02	#N/A	0.56615	0.99972	0.89929	-0.15313	0.7281	0.99965	0.88405	-0.1778	0.61871	0.9996	0.95523	-0.066076
272.2314_6.03	#N/A	0.567	0.99972	0.95179	-0.071285	0.82998	0.99965	0.99011	-0.014339	0.31283	0.9996	0.84762	-0.23851
345.9993_0.32	#N/A	0.56841	0.99972	0.98423	-0.022937	0.62424	0.99965	0.98282	-0.025004	0.79142	0.9996	0.98831	-0.016962
1085.666_5.03	#N/A	0.56868	0.99972	0.88589	-0.1748	0.8135	0.99965	0.8928	-0.16358	0.44279	0.9996	0.86622	-0.2072
257.9966_0.26	#N/A	0.57046	0.99972	1.0345	0.048951	0.49575	0.99965	1.063	0.088159	0.98854	0.9996	0.95865	-0.060923
771.5638_8.01	#N/A	0.57112	0.99972	1.0818	0.11349	0.86369	0.99965	1.0389	0.05506	0.16964	0.9996	1.209	0.27387
500.2778_5.02	#N/A	0.57126	0.99972	0.91254	-0.13203	0.74432	0.99965	0.90311	-0.14703	0.60578	0.9996	0.94591	-0.080231
461.2643_2.51	#N/A	0.57252	0.99972	0.9613	-0.056937	0.4808	0.99965	0.94249	-0.085457	0.85144	0.9996	1.0225	0.032053
397.0897_1.71	#N/A	0.57325	0.99972	0.79939	-0.32304	0.49607	0.99965	0.77419	-0.36923	0.96763	0.9996	0.868	-0.20423
875.4919_8.77	#N/A	0.57346	0.99972	1.0533	0.074935	0.82029	0.99965	1.022	0.031367	0.51972	0.9996	1.1484	0.19963
613.2628_5.25	#N/A	0.57486	0.99972	0.96255	-0.055067	0.66615	0.99965	0.96489	-0.051571	0.74322	0.9996	0.95631	-0.064453
796.5126_7.94	#N/A	0.57517	0.99972	0.91334	-0.13077	0.60434	0.99965	0.91492	-0.12828	0.85185	0.9996	0.90758	-0.1399
558.3155_5.39	#N/A	0.57561	0.99972	0.94727	-0.07815	0.90425	0.99965	0.97282	-0.039761	0.40705	0.9996	0.87863	-0.18667
327.1834_12.18	#N/A	0.57574	0.99972	1.0514	0.072256	0.45373	0.99965	1.0763	0.10613	0.7846	0.9996	0.97053	-0.043158
880.5998_9.09	#N/A	0.57661	0.99972	0.90614	-0.1422	0.81477	0.99965	0.94019	-0.088975	0.45396	0.9996	0.82832	-0.27175
839.5506_8.01	#N/A	0.57711	0.99972	1.0891	0.12317	0.81641	0.99965	1.0604	0.084659	0.31195	0.9996	1.1659	0.22144
430.9571_0.27	#N/A	0.5773	0.99972	0.97017	-0.043685	0.96951	0.99965	0.99956	-0.00063463	0.23911	0.9996	0.88823	-0.171
814.5385_7.9	#N/A	0.57857	0.99972	1.0187	0.026751	0.6986	0.99965	1.0148	0.021172	0.66211	0.9996	1.03	0.042637
277.1441_5.19	#N/A	0.57924	0.99972	0.98198	-0.026235	0.8388	0.99965	0.99268	-0.010603	0.48653	0.9996	0.95177	-0.071319
833.6067_10.04	#N/A	0.58	0.99972	0.92861	-0.10686	0.91852	0.99965	0.97034	-0.043443	0.30272	0.9996	0.81824	-0.28941
525.2786_2.14	#N/A	0.58149	0.99972	0.95211	-0.070801	0.54301	0.99965	0.94075	-0.088122	0.99625	0.99988	0.98748	-0.018173
370.1772_3.79	#N/A	0.58229	0.99972	0.86084	-0.21619	0.70049	0.99965	0.92495	-0.11255	0.69931	0.9996	0.59069	-0.75952
466.2939_4.97	#N/A	0.58256	0.99972	0.87106	-0.19915	0.7044	0.99965	0.8882	-0.17104	0.67803	0.9996	0.82542	-0.2768
671.2589_2.56	#N/A	0.58451	0.99972	0.97981	-0.029428	0.62304	0.99965	0.98008	-0.029028	0.82482	0.9996	0.97901	-0.030607
146.9379_12.9	#N/A	0.58564	0.99972	0.98618	-0.020084	0.86263	0.99965	0.99487	-0.0074191	0.41716	0.9996	0.96102	-0.057358
659.071_0.31	#N/A	0.58671	0.99972	1.0492	0.069255	0.50042	0.99965	1.0542	0.076148	0.94761	0.9996	1.0349	0.049529
738.5074_8.78	#N/A	0.58738	0.99972	0.83331	-0.26307	0.60866	0.99965	0.79884	-0.32402	0.87976	0.9996	0.96051	-0.058127
515.3716_7.04	#N/A	0.58891	0.99972	0.92186	-0.11738	0.72386	0.99965	0.93737	-0.093313	0.65897	0.9996	0.87233	-0.19705
190.9289_0.11	#N/A	0.59102	0.99972	1.0178	0.025497	0.79838	0.99965	1.0099	0.014247	0.44298	0.9996	1.0409	0.057888
542.3354_5.25	#N/A	0.59181	0.99972	0.96165	-0.05642	0.67807	0.99965	0.96722	-0.048077	0.75876	0.9996	0.94584	-0.080335
715.0646_0.28	#N/A	0.59249	0.99972	0.96529	-0.050973	0.59994	0.99965	0.95727	-0.062996	0.89168	0.9996	0.98721	-0.018577
556.3249_3.95	#N/A	0.59252	0.99972	0.90143	-0.14971	0.75355	0.99965	0.90822	-0.13889	0.67951	0.9996	0.88182	-0.18144
822.5272_8.12	#N/A	0.59364	0.99972	0.87403	-0.19424	0.61641	0.99965	0.866	-0.20757	0.86085	0.9996	0.89276	-0.16366
240.9082_12.9	#N/A	0.59552	0.99972	1.0206	0.029358	0.72527	0.99965	1.0178	0.025392	0.48382	0.9996	1.0287	0.040786
567.4618_7.38	#N/A	0.59565	0.99972	0.89093	-0.16661	0.71272	0.99965	0.91401	-0.12972	0.71064	0.9996	0.81444	-0.29612
1062.6789_5.27	#N/A	0.59649	0.99972	0.86726	-0.20546	0.8452	0.99965	0.87086	-0.19948	0.54411	0.9996	0.85773	-0.2214
785.5042_7.32	#N/A	0.59759	0.99972	0.93096	-0.10321	0.63424	0.99965	0.92823	-0.10744	0.83791	0.9996	0.93855	-0.091489
570.3671_5.86	#N/A	0.59935	0.99972	0.96113	-0.057198	0.88634	0.99965	0.98174	-0.02658	0.55962	0.9996	0.90852	-0.13842
662.828_0.23	#N/A	0.60142	0.99972	0.97306	-0.039406	0.93925	0.99965	0.99547	-0.0065501	0.52248	0.9996	0.91106	-0.13439
823.5308_8.12	#N/A	0.60152	0.99972	0.84999	-0.23448	0.64938	0.99965	0.85343	-0.22866	0.80732	0.9996	0.84238	-0.24746
527.3171_4.97	#N/A	0.60197	0.99972	0.85047	-0.23366	0.73073	0.99965	0.87245	-0.19686	0.67762	0.9996	0.79325	-0.33415
711.5427_8.01	#N/A	0.60244	0.99972	1.081	0.11241	0.91495	0.99965	1.0302	0.042979	0.17731	0.9996	1.23	0.2986
802.5587_8.77	#N/A	0.60283	0.99972	0.98162	-0.026762	0.60612	0.99965	0.97603	-0.03501	0.94783	0.9996	0.99792	-0.0029977
568.2654_5.02	#N/A	0.60299	0.99972	0.94203	-0.086148	0.6602	0.99965	0.92914	-0.10603	0.78512	0.9996	0.98872	-0.016367
745.5486_7.9	#N/A	0.60397	0.99972	1.0207	0.029516	0.69044	0.99965	1.0195	0.027828	0.73171	0.9996	1.0241	0.0343
767.5407_8.65	#N/A	0.60433	0.99972	0.98041	-0.028536	0.67434	0.99965	0.98273	-0.025129	0.77672	0.9996	0.97351	-0.03873
593.3642_5.56	#N/A	0.60475	0.99972	0.87687	-0.18957	0.85986	0.99965	0.89891	-0.15375	0.55751	0.9996	0.82765	-0.2729
916.5294_8.17	#N/A	0.60533	0.99972	0.88617	-0.17435	0.53581	0.99965	0.85365	-0.22829	0.99031	0.9996	0.94597	-0.080126
633.3209_5.05	#N/A	0.60563	0.99972	0.9604	-0.05829	0.77567	0.99965	0.96993	-0.044047	0.53178	0.9996	0.9339	-0.098653
153.8695_0.39	#N/A	0.60567	0.99972	1.02	0.028634	0.83257	0.99965	1.0059	0.0085175	0.41928	0.9996	1.0619	0.086681
726.1022_12.08	#N/A	0.60849	0.99972	0.98988	-0.014673	0.46449	0.99965	0.9785	-0.031362	0.57649	0.9996	1.0232	0.033093
301.217_5.97	#N/A	0.60863	0.99972	1.5132	0.59756	0.76503	0.99965	1.4085	0.4942	0.67659	0.9996	1.8657	0.89972
197.9024_12.91	#N/A	0.60905	0.99972	1.1048	0.14375	0.28256	0.99965	1.2011	0.26432	0.35652	0.9996	0.87375	-0.19471
775.531_8.31	#N/A	0.6096	0.99972	0.91717	-0.12474	0.56575	0.99965	0.88584	-0.17488	0.96277	0.9996	1.0104	0.014914
1084.6628_5.05	#N/A	0.61144	0.99972	0.90397	-0.14566	0.86453	0.99965	0.91615	-0.12635	0.43844	0.9996	0.86988	-0.20112
592.361_5.56	#N/A	0.61386	0.99972	0.88532	-0.17573	0.84169	0.99965	0.90206	-0.14871	0.57082	0.9996	0.84741	-0.23886
926.4846_8.65	#N/A	0.61436	0.99972	1.0223	0.031766	0.98545	0.99965	1.0009	0.0012449	0.30967	0.9996	1.0923	0.12734
326.1872_6.47	#N/A	0.61451	0.99972	0.95772	-0.062317	0.81013	0.99965	0.96503	-0.051357	0.29962	0.9996	0.93544	-0.096277
636.2602_5.05	#N/A	0.61747	0.99972	0.94688	-0.078747	0.86571	0.99965	0.97043	-0.043298	0.40808	0.9996	0.88275	-0.17992
394.168_1.97	#N/A	0.61749	0.99972	0.99353	-0.0093658	0.25793	0.99965	1.1042	0.14307	0.4977	0.9996	0.60932	-0.71473
699.5432_8.18	#N/A	0.61758	0.99972	1.0447	0.063135	0.74503	0.99965	1.0299	0.042555	0.64151	0.9996	1.0866	0.11983
384.1884_8.65	#N/A	0.61849	0.99972	1.0453	0.063853	0.75948	0.99965	1.0291	0.041368	0.66359	0.9996	1.0927	0.1279
666.271_5.39	#N/A	0.61858	0.99972	0.96054	-0.058087	0.99797	0.99965	0.99146	-0.01238	0.34942	0.9996	0.87845	-0.18696
478.2013_1.9	#N/A	0.61948	0.99972	0.9533	-0.068999	0.59576	0.99965	0.94022	-0.088928	0.95816	0.9996	0.99401	-0.0086722
753.5618_8.92	#N/A	0.61994	0.99972	0.95625	-0.064547	0.68239	0.99965	0.95777	-0.062251	0.78116	0.9996	0.95199	-0.070986
711.5033_7.8	#N/A	0.62067	0.99972	0.9443	-0.082682	0.74655	0.99965	0.94158	-0.086851	0.66898	0.9996	0.95274	-0.069851
616.463_7.48	#N/A	0.62129	0.99972	0.9269	-0.10951	0.68552	0.99965	0.91317	-0.13105	0.7891	0.9996	0.96574	-0.050297
527.3535_5.41	#N/A	0.62133	0.99972	0.91964	-0.12086	0.81279	0.99965	0.94159	-0.086833	0.57126	0.9996	0.86442	-0.21019
289.1555_2.98	#N/A	0.6215	0.99972	0.86846	-0.20347	0.51419	0.99965	0.78918	-0.34158	0.96794	0.9996	1.1257	0.17085
776.5317_8.31	#N/A	0.62189	0.99972	0.89734	-0.15628	0.63358	0.99965	0.87462	-0.19327	0.90312	0.9996	0.95948	-0.059671
242.1756_3.45	#N/A	0.62331	0.99972	0.96062	-0.057961	0.82163	0.99965	0.98643	-0.019711	0.57525	0.9996	0.89413	-0.16144
308.9095_0.24	#N/A	0.62374	0.99972	0.9769	-0.033716	0.90962	0.99965	0.9923	-0.011152	0.51595	0.9996	0.93604	-0.095366
325.126_1.91	#N/A	0.62409	0.99972	0.94448	-0.082403	0.35594	0.99965	0.90474	-0.14443	0.58789	0.9996	1.0817	0.11328
803.5622_8.77	#N/A	0.62525	0.99972	0.98271	-0.025156	0.63335	0.99965	0.97784	-0.032327	0.9328	0.9996	0.99694	-0.0044218
881.6063_9.11	#N/A	0.62537	0.99972	0.93523	-0.096609	0.72135	0.99965	0.94261	-0.085272	0.70523	0.9996	0.915	-0.12816
304.9137_0.21	#N/A	0.62565	0.99972	1.0154	0.022007	0.78243	0.99965	1.0126	0.018102	0.43105	0.9996	1.0232	0.033042
526.3502_5.41	#N/A	0.62744	0.99972	0.91891	-0.122	0.87116	0.99965	0.94616	-0.079844	0.49587	0.9996	0.85195	-0.23115
1156.6823_5.39	#N/A	0.62757	0.99972	0.9036	-0.14624	0.85376	0.99965	0.90907	-0.13753	0.56199	0.9996	0.88872	-0.17019
632.3173_5.05	#N/A	0.62798	0.99972	0.95402	-0.067905	0.82706	0.99965	0.96709	-0.048275	0.47856	0.9996	0.91798	-0.12347
846.4584_8.31	#N/A	0.62842	0.99972	0.92533	-0.11196	0.55248	0.99965	0.89281	-0.16358	0.89394	0.9996	1.0273	0.038883
544.022_2.61	#N/A	0.62852	0.99972	0.98279	-0.025047	0.66583	0.99965	0.98037	-0.028605	0.64797	0.9996	0.9893	-0.01552
485.9276_0.4	#N/A	0.62896	0.99972	0.96308	-0.054278	0.37524	0.99965	0.92665	-0.1099	0.40657	0.9996	1.0703	0.098019
968.5687_10.13	#N/A	0.62904	0.99972	0.96295	-0.054467	0.59499	0.99965	0.936	-0.095423	0.91672	0.9996	1.0466	0.065758
511.2905_3.68	#N/A	0.62907	0.99972	0.88835	-0.1708	0.74255	0.99965	0.86621	-0.20721	0.72828	0.9996	0.98337	-0.024196
219.8458_2.41	#N/A	0.63104	0.99972	1.0617	0.086327	0.51661	0.99965	1.0898	0.124	0.97811	0.9996	0.97394	-0.038099
297.1526_5.34	#N/A	0.63235	0.99972	0.97136	-0.041925	0.90538	0.99965	0.98249	-0.025486	0.41142	0.9996	0.93858	-0.091443
830.4942_8.61	#N/A	0.63326	0.99972	1.132	0.17883	0.89581	0.99965	0.95802	-0.061874	0.47485	0.9996	1.6567	0.72834
405.1601_6.8	#N/A	0.6333	0.99972	0.95602	-0.064888	0.36189	0.99965	0.90944	-0.13696	0.45412	0.9996	1.1018	0.13989
293.1757_4.35	#N/A	0.63348	0.99972	0.98758	-0.018025	0.88667	0.99965	0.99593	-0.0058776	0.58812	0.9996	0.9647	-0.051846
321.1745_5.62	#N/A	0.63477	0.99972	0.88904	-0.16967	0.85307	0.99965	0.91611	-0.1264	0.50188	0.9996	0.79705	-0.32726
746.5517_7.9	#N/A	0.63595	0.99972	1.0186	0.026576	0.71248	0.99965	1.0175	0.025039	0.763	0.9996	1.0217	0.03093
1077.6639_5.39	#N/A	0.6364	0.99972	0.90235	-0.14825	0.93757	0.99965	0.92992	-0.10483	0.46901	0.9996	0.83046	-0.26802
559.3971_6.81	#N/A	0.63697	0.99972	0.94088	-0.087913	0.69831	0.99965	0.93874	-0.091198	0.78429	0.9996	0.94997	-0.074042
431.1762_6.92	#N/A	0.63735	0.99972	0.95155	-0.071641	0.45813	0.99965	0.90321	-0.14687	0.47316	0.9996	1.0907	0.12532
712.5458_8.01	#N/A	0.63754	0.99972	1.0621	0.086959	0.94044	0.99965	1.0071	0.010201	0.17456	0.9996	1.2289	0.29742
552.3663_5.56	#N/A	0.63836	0.99972	0.95487	-0.06662	0.77506	0.99965	0.96613	-0.049711	0.7215	0.9996	0.92443	-0.11337
554.2763_2.18	#N/A	0.63952	0.99972	0.94143	-0.087079	0.49828	0.99965	0.90244	-0.1481	0.84673	0.9996	1.069	0.096295
788.5204_8.18	#N/A	0.63965	0.99972	0.85323	-0.22899	0.71841	0.99965	0.89273	-0.1637	0.71872	0.9996	0.78827	-0.34323
1088.6947_5.39	#N/A	0.64002	0.99972	0.8949	-0.1602	0.96655	0.99965	0.91819	-0.12314	0.46044	0.9996	0.83476	-0.26057
668.2507_2.56	#N/A	0.64011	0.99972	0.97776	-0.032452	0.59123	0.99965	0.97424	-0.037654	0.95781	0.9996	0.98856	-0.016602
762.5067_8.64	#N/A	0.64039	0.99972	0.99204	-0.011534	0.77614	0.99965	0.92759	-0.10845	0.50979	0.9996	1.1627	0.21748
325.1838_6.47	#N/A	0.64063	0.99972	0.96546	-0.050718	0.86843	0.99965	0.97671	-0.033999	0.22939	0.9996	0.93142	-0.10249
657.3208_5.04	#N/A	0.64097	0.99972	0.96256	-0.055058	0.84636	0.99965	0.97703	-0.03352	0.58254	0.9996	0.92055	-0.11944
234.0019_2.62	#N/A	0.64113	0.99972	0.98737	-0.018337	0.76141	0.99965	0.98952	-0.015194	0.47081	0.9996	0.9815	-0.026941
271.0701_0.9	#N/A	0.64136	0.99972	0.94528	-0.081192	0.87234	0.99965	0.98369	-0.023725	0.52589	0.9996	0.85102	-0.23273
568.2653_12.06	#N/A	0.64161	0.99972	0.87252	-0.19675	0.91983	0.99965	0.98127	-0.027274	0.093348	0.9996	0.6439	-0.63509
158.9759_11.97	#N/A	0.64162	0.99972	0.98869	-0.016417	0.74506	0.99965	0.98977	-0.014832	0.70069	0.9996	0.98552	-0.021049
658.3331_5.21	#N/A	0.64214	0.99972	1.0793	0.11007	0.58855	0.99965	1.0855	0.11832	0.99007	0.9996	1.0613	0.085782
267.1227_4.17	#N/A	0.64252	0.99972	0.89027	-0.16768	0.81104	0.99965	0.93131	-0.10267	0.50226	0.9996	0.75052	-0.41403
927.4867_8.64	#N/A	0.64335	0.99972	1.0223	0.031826	0.6801	0.99965	1.0213	0.030436	0.83517	0.9996	1.0253	0.036113
195.0507_0.28	#N/A	0.64383	0.99972	0.91821	-0.12311	0.81725	0.99965	0.91779	-0.12377	0.62292	0.9996	0.92015	-0.12006
567.3378_5.04	#N/A	0.64403	0.99972	0.94577	-0.080435	0.93438	0.99965	0.98309	-0.024609	0.39885	0.9996	0.84389	-0.24487
573.4514_6.93	#N/A	0.6448	0.99972	0.94825	-0.076663	0.71877	0.99965	0.9387	-0.091257	0.77167	0.9996	0.98345	-0.024077
1083.6604_5.05	#N/A	0.64494	0.99972	0.90859	-0.1383	0.90952	0.99965	0.92325	-0.11521	0.42211	0.9996	0.86705	-0.20582
412.192_8.68	#N/A	0.64502	0.99972	0.97137	-0.041908	0.63131	0.99965	0.96235	-0.055366	0.96821	0.9996	0.99673	-0.004726
1089.6974_5.39	#N/A	0.64571	0.99972	0.88058	-0.18348	0.9466	0.99965	0.89531	-0.15954	0.49666	0.9996	0.84288	-0.2466
778.5609_9.99	#N/A	0.64599	0.99972	1.0461	0.064974	0.48096	0.99965	1.07	0.097588	0.7576	0.9996	0.9641	-0.052749
658.4996_7.32	#N/A	0.64609	0.99972	0.93568	-0.095916	0.72537	0.99965	0.94221	-0.085873	0.77742	0.9996	0.9179	-0.12359
1155.6786_5.39	#N/A	0.64629	0.99972	0.91878	-0.12221	0.95124	0.99965	0.9425	-0.085431	0.47671	0.9996	0.85767	-0.2215
498.913_12.03	#N/A	0.64678	0.99972	0.99941	-0.00084644	0.79906	0.99965	1.0049	0.0070182	0.7129	0.9996	0.98267	-0.025224
312.1716_5.8	#N/A	0.64694	0.99972	0.94267	-0.08517	0.79854	0.99965	1.0029	0.0042343	0.25083	0.9996	0.77313	-0.37122
298.1563_5.34	#N/A	0.64795	0.99972	0.97117	-0.042199	0.76649	0.99965	0.97079	-0.042771	0.72101	0.9996	0.97231	-0.040507
922.6876_10.27	#N/A	0.64939	0.99972	1.1099	0.15046	0.53962	0.99965	1.182	0.24128	0.88639	0.9996	0.94127	-0.087316
384.1912_7.46	#N/A	0.64965	0.99972	0.91157	-0.13358	0.50687	0.99965	0.87068	-0.19979	0.68701	0.9996	1.0518	0.072821
839.5627_8.51	#N/A	0.65066	0.99972	1.0686	0.095666	0.83894	0.99965	1.0412	0.058228	0.36162	0.9996	1.1778	0.23614
505.3126_5.05	#N/A	0.6509	0.99972	0.945	-0.081614	0.88924	0.99965	0.96483	-0.051652	0.46973	0.9996	0.88988	-0.16832
637.2627_5.05	#N/A	0.65222	0.99972	0.95435	-0.067409	0.89003	0.99965	0.97802	-0.032067	0.44266	0.9996	0.89103	-0.16645
383.189_8.65	#N/A	0.65303	0.99972	1.0431	0.060861	0.53637	0.99965	1.0546	0.076675	0.88192	0.9996	1.0105	0.015023
904.4993_9.2	#N/A	0.65325	0.99972	1.0525	0.07384	0.76488	0.99965	1.0332	0.047069	0.72172	0.9996	1.1167	0.1593
840.6057_9.97	#N/A	0.6534	0.99972	1.0687	0.0958	0.64725	0.99965	1.0905	0.12502	0.97973	0.9996	1.0044	0.0063163
948.6114_5.23	#N/A	0.65407	0.99972	0.87772	-0.18816	0.99213	0.99965	0.92692	-0.10949	0.47905	0.9996	0.75653	-0.40252
1036.6634_5.25	#N/A	0.65445	0.99972	0.95105	-0.072403	0.96778	0.99965	0.9751	-0.036373	0.54239	0.9996	0.88687	-0.17321
1037.6663_5.25	#N/A	0.65582	0.99972	0.94471	-0.082055	0.99267	0.99965	0.97139	-0.041871	0.52103	0.9996	0.87446	-0.19353
532.3401_5.56	#N/A	0.65609	0.99972	0.86748	-0.2051	0.88252	0.99965	0.88984	-0.16838	0.57129	0.9996	0.81792	-0.28996
329.2477_6.49	#N/A	0.65677	0.99972	1.1314	0.17817	0.96624	0.99965	0.92196	-0.11723	0.46099	0.9996	1.9208	0.94172
210.8467_0.26	#N/A	0.65716	0.99972	1.0191	0.027323	0.62194	0.99965	1.0284	0.040424	0.99358	0.9996	0.99405	-0.0086103
879.5924_9.01	#N/A	0.6576	0.99972	0.86321	-0.21222	0.85249	0.99965	0.89773	-0.15564	0.55618	0.9996	0.79806	-0.32544
743.5408_8.77	#N/A	0.65822	0.99972	0.98505	-0.021735	0.61005	0.99965	0.97474	-0.036907	0.87751	0.9996	1.0151	0.021669
711.9823_0.42	#N/A	0.66052	0.99972	1.0217	0.030998	0.66619	0.99965	1.0228	0.032539	0.92772	0.9996	1.0186	0.026621
1035.6607_5.25	#N/A	0.66196	0.99972	0.95177	-0.071318	0.97579	0.99965	0.97642	-0.03442	0.54238	0.9996	0.88628	-0.17417
536.8841_0.23	#N/A	0.66286	0.99972	1.0353	0.050109	0.64261	0.99965	1.0329	0.046689	0.91245	0.9996	1.0422	0.059654
197.8081_0.41	#N/A	0.66313	0.99972	1.0725	0.10092	0.98265	0.99965	0.99689	-0.0044983	0.34951	0.9996	1.325	0.40599
666.4319_6.92	#N/A	0.66321	0.99972	0.93174	-0.10199	0.41957	0.99965	0.83719	-0.25637	0.32508	0.9996	1.2231	0.2905
894.5464_8.64	#N/A	0.66336	0.99972	1.0133	0.019046	0.77418	0.99965	0.98993	-0.014608	0.68957	0.9996	1.0975	0.13421
813.5354_7.9	#N/A	0.66345	0.99972	1.0139	0.019924	0.80022	0.99965	1.0088	0.012588	0.64824	0.9996	1.0287	0.040807
468.3765_6.77	#N/A	0.66447	0.99972	0.94176	-0.086564	0.76746	0.99965	0.95503	-0.066386	0.71771	0.9996	0.89378	-0.16201
615.4594_7.48	#N/A	0.66468	0.99972	0.92715	-0.10913	0.73456	0.99965	0.90972	-0.1365	0.78489	0.9996	0.97682	-0.033833
294.9478_0.23	#N/A	0.66525	0.99972	0.98218	-0.025947	0.81028	0.99965	0.98995	-0.014575	0.63597	0.9996	0.95927	-0.059991
565.3336_5.05	#N/A	0.66586	0.99972	0.9475	-0.077803	0.93283	0.99965	0.9733	-0.039038	0.42165	0.9996	0.87495	-0.19273
763.5101_8.64	#N/A	0.66658	0.99972	0.98081	-0.027953	0.79425	0.99965	0.91013	-0.13585	0.55139	0.9996	1.1719	0.22889
247.0932_0.29	#N/A	0.66764	0.99972	0.98461	-0.02237	0.61171	0.99965	0.96874	-0.045825	0.99053	0.9996	1.0359	0.050828
1061.6756_5.27	#N/A	0.66837	0.99972	0.89107	-0.16638	0.94107	0.99965	0.90398	-0.14563	0.54033	0.9996	0.85659	-0.22332
564.3302_5.05	#N/A	0.66837	0.99972	0.95088	-0.072671	0.90748	0.99965	0.96945	-0.044765	0.48091	0.9996	0.89904	-0.15354
519.4042_7.27	#N/A	0.66866	0.99972	0.97904	-0.030558	0.67924	0.99965	0.97189	-0.041129	0.91232	0.9996	1.005	0.0072493
878.5892_9.01	#N/A	0.6689	0.99972	0.88455	-0.17698	0.84438	0.99965	0.91151	-0.13368	0.58806	0.9996	0.83194	-0.26545
526.3124_4.98	#N/A	0.6696	0.99972	0.88745	-0.17225	0.81827	0.99965	0.90468	-0.14452	0.66838	0.9996	0.84201	-0.24808
1087.6917_5.39	#N/A	0.67056	0.99972	0.90858	-0.13831	0.9768	0.99965	0.92872	-0.10668	0.49233	0.9996	0.85551	-0.22514
649.1189_0.29	#N/A	0.67166	0.99972	0.98533	-0.021318	0.58844	0.99965	0.97558	-0.03567	0.93227	0.9996	1.0138	0.019743
504.9407_11.98	#N/A	0.67222	0.99972	1.0841	0.11647	0.99525	0.99965	1.037	0.052429	0.28573	0.9996	1.2128	0.27832
265.94_2.62	#N/A	0.67333	0.99972	1.0182	0.026016	0.80136	0.99965	1.0154	0.022031	0.68696	0.9996	1.0264	0.037582
665.0921_0.29	#N/A	0.67335	0.99972	0.97479	-0.036835	0.68772	0.99965	0.96379	-0.053208	0.88941	0.9996	1.0091	0.01311
146.9542_0.21	#N/A	0.67342	0.99972	0.98936	-0.015432	0.77031	0.99965	0.99086	-0.013251	0.6936	0.9996	0.9852	-0.021518
818.5526_8.3	#N/A	0.67375	0.99972	0.96091	-0.057523	0.99697	0.99965	1.0299	0.042553	0.18963	0.9996	0.79335	-0.33397
446.908_0.24	#N/A	0.67491	0.99972	0.98149	-0.026959	0.91081	0.99965	0.9918	-0.011882	0.58699	0.9996	0.95314	-0.069241
805.5666_8.76	#N/A	0.67514	0.99972	1.0203	0.028956	0.881	0.99965	0.99669	-0.0047847	0.24041	0.9996	1.0923	0.12736
706.2623_5.4	#N/A	0.67615	0.99972	0.9809	-0.027826	0.79581	0.99965	0.98339	-0.024165	0.66103	0.9996	0.97365	-0.03853
225.7993_12.07	#N/A	0.67644	0.99972	0.9745	-0.037259	0.82127	0.99965	0.9841	-0.023125	0.68288	0.9996	0.94869	-0.075989
490.3594_6.77	#N/A	0.67687	0.99972	0.95824	-0.06154	0.7822	0.99965	0.97158	-0.041598	0.71736	0.9996	0.9114	-0.13384
504.3089_5.05	#N/A	0.67751	0.99972	0.95601	-0.064904	0.91406	0.99965	0.9778	-0.032389	0.48807	0.9996	0.89635	-0.15786
737.5183_7.9	#N/A	0.67774	0.99972	1.013	0.018581	0.8265	0.99965	1.0048	0.0069353	0.66976	0.9996	1.0368	0.052143
385.1918_7.46	#N/A	0.67781	0.99972	0.92767	-0.10832	0.58876	0.99965	0.90008	-0.15187	0.81517	0.9996	1.0194	0.027721
143.9361_0.11	#N/A	0.67814	0.99972	1.0193	0.027621	0.67595	0.99965	1.0205	0.029332	0.91015	0.9996	1.0155	0.022259
554.3818_6.05	#N/A	0.67869	0.99972	0.91055	-0.13518	0.84466	0.99965	0.92989	-0.10487	0.58372	0.9996	0.8611	-0.21575
275.1652_8.68	#N/A	0.67908	0.99972	1.0258	0.036707	0.82483	0.99965	1.0179	0.02566	0.60822	0.9996	1.0488	0.068776
640.6238_7.61	#N/A	0.67967	0.99972	1.0146	0.0209	0.36512	0.99965	1.0276	0.039346	0.66757	0.9996	0.97677	-0.033909
904.597_7.98	#N/A	0.68055	0.99972	0.94366	-0.083654	0.89266	0.99965	0.97951	-0.02987	0.42997	0.9996	0.81071	-0.30274
375.1532_2.56	#N/A	0.68057	0.99972	1.0095	0.013633	0.55578	0.99965	1.0176	0.025173	0.85669	0.9996	0.98663	-0.019416
947.6078_5.23	#N/A	0.68076	0.99972	0.89236	-0.16429	0.97939	0.99965	0.93739	-0.093286	0.49673	0.9996	0.78042	-0.35767
489.3556_6.77	#N/A	0.68094	0.99972	0.92306	-0.1155	0.80432	0.99965	0.93619	-0.09512	0.67171	0.9996	0.87597	-0.19105
463.9461_0.39	#N/A	0.68126	0.99972	0.94568	-0.080572	0.75658	0.99965	0.93716	-0.093629	0.62417	0.9996	0.97152	-0.041683
758.5331_8.3	#N/A	0.68163	0.99972	0.97216	-0.040732	0.84882	0.99965	1.0063	0.0091093	0.4387	0.9996	0.88484	-0.17651
291.0833_0.29	#N/A	0.68223	0.99972	0.98942	-0.015352	0.65177	0.99965	0.98098	-0.02771	0.94705	0.9996	1.0152	0.021712
963.1913_0.29	#N/A	0.68283	0.99972	0.98974	-0.014882	0.75785	0.99965	0.98769	-0.017864	0.79096	0.9996	0.99597	-0.0058255
688.5352_7.9	#N/A	0.68379	0.99972	1.0221	0.031588	0.70117	0.99965	1.0254	0.036134	0.90348	0.9996	1.0133	0.019116
310.0502_2.01	#N/A	0.68379	0.99972	0.85775	-0.22138	0.57188	0.99965	0.84006	-0.25143	0.92164	0.9996	0.92453	-0.11321
295.0584_2.65	#N/A	0.68452	0.99972	0.93071	-0.1036	0.53155	0.99965	0.94368	-0.083628	0.89381	0.9996	0.88261	-0.18016
635.3366_5.39	#N/A	0.68486	0.99972	0.96949	-0.044698	0.99635	0.99965	0.99367	-0.0091588	0.41458	0.9996	0.90358	-0.14628
922.5765_9.11	#N/A	0.68556	0.99972	1.0201	0.028772	0.77322	0.99965	1.0089	0.012803	0.7782	0.9996	1.0538	0.075606
467.3732_6.77	#N/A	0.68627	0.99972	0.95145	-0.071805	0.80117	0.99965	0.96945	-0.044761	0.70096	0.9996	0.88708	-0.17286
315.044_0.31	#N/A	0.6865	0.99972	1.0117	0.016764	0.71888	0.99965	1.012	0.017175	0.86952	0.9996	1.0109	0.015574
573.4513_7.6	#N/A	0.6874	0.99972	0.90266	-0.14775	0.73416	0.99965	0.86732	-0.20537	0.84181	0.9996	0.99603	-0.0057436
383.189_7.46	#N/A	0.68795	0.99972	0.93238	-0.10102	0.54053	0.99965	0.89466	-0.16058	0.6653	0.9996	1.058	0.081371
235.926_12.91	#N/A	0.6892	0.99972	1.0088	0.012639	0.6264	0.99965	1.0134	0.01916	0.85306	0.9996	0.99548	-0.006533
538.4184_6.81	#N/A	0.68932	0.99972	0.95155	-0.071645	0.77404	0.99965	0.95651	-0.064143	0.75721	0.9996	0.93086	-0.10336
894.6562_10.18	#N/A	0.69017	0.99972	1.0796	0.11044	0.68847	0.99965	1.1265	0.17188	0.95281	0.9996	0.94834	-0.076528
718.5202_7.32	#N/A	0.69066	0.99972	0.9508	-0.072791	0.7494	0.99965	0.95472	-0.066845	0.82831	0.9996	0.94003	-0.089223
351.0204_0.28	#N/A	0.69107	0.99972	0.98532	-0.021341	0.8384	0.99965	0.99434	-0.0081914	0.68536	0.9996	0.9586	-0.061005
834.6113_10.05	#N/A	0.69296	0.99972	0.94643	-0.079427	0.91714	0.99965	1.0023	0.0032975	0.30326	0.9996	0.79976	-0.32237
657.4964_7.32	#N/A	0.69368	0.99972	0.94827	-0.076629	0.72214	0.99965	0.94712	-0.078386	0.87815	0.9996	0.95142	-0.071847
355.158_8.65	#N/A	0.69431	0.99972	1.0481	0.067778	0.60265	0.99965	1.0539	0.075685	0.93328	0.9996	1.0317	0.045019
785.3352_6.92	#N/A	0.6946	0.99972	0.98925	-0.015594	0.45576	0.99965	0.8999	-0.15216	0.27091	0.9996	1.2329	0.30206
742.5381_8.77	#N/A	0.69473	0.99972	0.98961	-0.015063	0.58706	0.99965	0.97561	-0.03562	0.66981	0.9996	1.0307	0.043634
896.5611_8.99	#N/A	0.69477	0.99972	1.0109	0.01558	0.94609	0.99965	0.98036	-0.028614	0.37274	0.9996	1.1116	0.1526
537.4151_6.81	#N/A	0.69546	0.99972	0.9525	-0.070209	0.78297	0.99965	0.96019	-0.058606	0.7551	0.9996	0.92224	-0.11678
779.5647_10.01	#N/A	0.69624	0.99972	1.0369	0.052215	0.50351	0.99965	1.0722	0.10063	0.6594	0.9996	0.91676	-0.12539
747.5539_7.9	#N/A	0.69762	0.99972	1.0158	0.022573	0.74118	0.99965	1.0161	0.023023	0.84982	0.9996	1.0149	0.021296
597.3284_3.5	#N/A	0.69874	0.99972	1.1335	0.18074	0.47103	0.99965	1.2244	0.29207	0.74667	0.9996	0.83267	-0.26418
354.5296_1.83	#N/A	0.69948	0.99972	1.1244	0.16911	0.43059	0.99965	1.2235	0.291	0.75674	0.9996	0.85041	-0.23377
526.2932_4.77	#N/A	0.69981	0.99972	0.93478	-0.097308	0.88869	0.99965	0.9015	-0.14959	0.68697	0.9996	1.05	0.070389
527.0304_0.41	#N/A	0.70228	0.99972	1.0523	0.073542	0.48565	0.99965	1.1353	0.18307	0.83262	0.9996	0.84611	-0.24109
341.9994_0.32	#N/A	0.70229	0.99972	0.99123	-0.012704	0.8016	0.99965	0.99357	-0.0093059	0.78328	0.9996	0.98447	-0.022581
494.3933_7.07	#N/A	0.70281	0.99972	0.94798	-0.077065	0.7339	0.99965	0.94854	-0.076223	0.86678	0.9996	0.94576	-0.080453
266.8041_0.25	#N/A	0.70325	0.99972	1.0224	0.03189	0.65631	0.99965	1.0289	0.04114	0.96806	0.9996	1.0053	0.0075974
463.342_6.67	#N/A	0.70485	0.99972	0.96512	-0.051218	0.75386	0.99965	0.96637	-0.049354	0.84669	0.9996	0.96116	-0.057154
362.0426_2.65	#N/A	0.7062	0.99972	0.94392	-0.083261	0.50552	0.99965	0.96374	-0.053278	0.82016	0.9996	0.88281	-0.17982
263.1031_1.86	#N/A	0.70758	0.99972	0.43837	-1.1898	0.82344	0.99965	0.4475	-1.16	0.72804	0.9996	0.41884	-1.2555
501.394_7.48	#N/A	0.70779	0.99972	0.97297	-0.039529	0.77604	0.99965	0.95928	-0.059977	0.79487	0.9996	1.0167	0.023888
776.5433_8.69	#N/A	0.70861	0.99972	1.0082	0.011761	0.80822	0.99965	0.98147	-0.026977	0.75796	0.9996	1.0977	0.13448
807.5827_9.21	#N/A	0.70871	0.99972	0.96994	-0.04404	0.52753	0.99965	0.93368	-0.098994	0.73981	0.9996	1.0926	0.12776
639.2786_5.39	#N/A	0.70886	0.99972	0.96292	-0.054511	0.98106	0.99965	0.98698	-0.018907	0.47936	0.9996	0.89751	-0.156
463.3421_5.98	#N/A	0.70903	0.99972	0.97045	-0.04327	0.7489	0.99965	0.96173	-0.056294	0.8574	0.9996	1.0018	0.0025832
593.4776_7.48	#N/A	0.70966	0.99972	0.93076	-0.10351	0.8093	0.99965	0.93306	-0.099952	0.73616	0.9996	0.92447	-0.1133
508.1675_2.98	#N/A	0.71057	0.99972	0.97869	-0.03107	0.79858	0.99965	1.0017	0.002442	0.76463	0.9996	0.88047	-0.18366
808.5474_8.49	#N/A	0.71188	0.99972	1.038	0.053756	0.70904	0.99965	1.0402	0.056861	0.99301	0.9996	1.0288	0.041004
449.2539_4.81	#N/A	0.71398	0.99972	0.98225	-0.025834	0.81503	0.99965	0.97921	-0.030308	0.77767	0.9996	0.99559	-0.0063815
717.5173_7.32	#N/A	0.71399	0.99972	0.95912	-0.060216	0.7671	0.99965	0.96098	-0.057421	0.84429	0.9996	0.95395	-0.068013
949.5099_7.91	#N/A	0.7143	0.99972	1.0143	0.020425	0.512	0.99965	1.0234	0.033402	0.77699	0.9996	0.98775	-0.017776
676.3047_5.15	#N/A	0.7145	0.99972	0.98972	-0.014908	1	1	1.0017	0.0025061	0.51069	0.9996	0.9565	-0.064159
752.5226_8.45	#N/A	0.71555	0.99972	1.0071	0.010278	0.83764	0.99965	0.99425	-0.0083258	0.71682	0.9996	1.0523	0.073563
405.142_2.56	#N/A	0.71599	0.99972	0.98708	-0.018763	0.53812	0.99965	0.97268	-0.039964	0.46314	0.9996	1.0287	0.040881
460.9229_0.69	#N/A	0.71625	0.99972	1.0084	0.012119	0.61125	0.99965	1.0174	0.024881	0.70013	0.9996	0.98018	-0.028879
489.3575_5.61	#N/A	0.71686	0.99972	0.97019	-0.043668	0.70737	0.99965	0.96455	-0.052065	0.94224	0.9996	0.99644	-0.0051461
365.0636_2.86	#N/A	0.71764	0.99972	0.92719	-0.10906	0.66696	0.99965	0.92498	-0.11251	0.96153	0.9996	0.93372	-0.09893
553.2733_2.17	#N/A	0.71911	0.99972	0.94358	-0.083783	0.52841	0.99965	0.89511	-0.15986	0.76556	0.9996	1.103	0.14146
230.9964_2.14	#N/A	0.7197	0.99972	0.558	-0.84165	0.67598	0.99965	0.42897	-1.2211	0.98926	0.9996	1.0786	0.10921
255.0598_0.33	#N/A	0.71988	0.99972	1.0914	0.12617	0.87207	0.99965	1.0808	0.11204	0.24122	0.9996	1.1377	0.18615
685.5278_7.9	#N/A	0.71993	0.99972	1.0145	0.020731	0.83895	0.99965	1.0097	0.013937	0.68908	0.9996	1.028	0.039784
446.3352_6.78	#N/A	0.72054	0.99972	0.99529	-0.0068054	0.73087	0.99965	0.97951	-0.029864	0.91996	0.9996	1.0488	0.068747
203.0824_0.9	#N/A	0.72224	0.99972	0.95385	-0.068161	0.92728	0.99965	1.0098	0.014076	0.41962	0.9996	0.81932	-0.2875
125.8736_12.9	#N/A	0.7236	0.99972	1.0118	0.016887	0.95158	0.99965	1.0052	0.0074963	0.52971	0.9996	1.031	0.044057
366.0668_2.86	#N/A	0.72407	0.99972	0.91147	-0.13373	0.66854	0.99965	0.92624	-0.11055	0.96297	0.9996	0.87019	-0.2006
634.1572_2.51	#N/A	0.72447	0.99972	0.96625	-0.049525	0.34835	0.99965	0.97906	-0.030536	0.61702	0.9996	0.9275	-0.10858
596.2917_5.55	#N/A	0.7248	0.99972	0.99277	-0.010463	0.95207	0.99965	1.0539	0.075717	0.64122	0.9996	0.87141	-0.19858
614.4022_6.79	#N/A	0.72601	0.99972	0.91736	-0.12443	0.52627	0.99965	0.85836	-0.22035	0.64905	0.9996	1.087	0.12032
357.1968_1.87	#N/A	0.72602	0.99972	0.94145	-0.08704	0.55099	0.99965	0.88261	-0.18015	0.78265	0.9996	1.108	0.14801
618.4784_7.78	#N/A	0.72617	0.99972	0.92957	-0.10537	0.76437	0.99965	0.91967	-0.12081	0.87109	0.9996	0.96216	-0.055652
257.8198_0.59	#N/A	0.72626	0.99972	0.97505	-0.036446	0.67971	0.99965	0.96201	-0.055883	0.75061	0.9996	1.0118	0.016895
525.3384_5.4	#N/A	0.72678	0.99972	0.91886	-0.12208	0.90566	0.99965	0.94367	-0.083639	0.53379	0.9996	0.85518	-0.2257
195.8112_0.41	#N/A	0.72725	0.99972	1.0539	0.075789	0.86064	0.99965	0.96708	-0.048288	0.2906	0.9996	1.3534	0.43657
392.1703_1.97	#N/A	0.72732	0.99972	0.98196	-0.026258	0.4197	0.99965	1.0838	0.11612	0.81338	0.9996	0.61196	-0.70849
307.1663_2.56	#N/A	0.72756	0.99972	0.9849	-0.021955	0.7392	0.99965	0.98431	-0.022821	0.90995	0.9996	0.98667	-0.019361
187.0068_2.12	#N/A	0.72787	0.99972	0.6409	-0.64183	0.76666	0.99965	0.67637	-0.56411	0.87027	0.9996	0.58472	-0.77417
791.4629_7.8	#N/A	0.73025	0.99972	0.9666	-0.049015	0.86623	0.99965	0.96899	-0.04545	0.69285	0.9996	0.95926	-0.060004
191.8596_12.23	#N/A	0.7309	0.99972	1.0107	0.015425	0.56245	0.99965	0.9865	-0.019612	0.79361	0.9996	1.0899	0.12415
275.1646_4.71	#N/A	0.73154	0.99972	1.0087	0.012471	0.69046	0.99965	1.012	0.017169	0.96742	0.9996	0.99959	-0.00059564
374.2045_1.36	#N/A	0.73231	0.99972	1.0847	0.11726	0.69438	0.99965	1.2499	0.32184	0.26384	0.9996	0.64563	-0.63122
373.0031_0.28	#N/A	0.73272	0.99972	0.98602	-0.020308	0.95964	0.99965	1.0025	0.0036506	0.55128	0.9996	0.93811	-0.092165
255.8227_0.59	#N/A	0.73343	0.99972	0.97867	-0.031102	0.8033	0.99965	0.97834	-0.031595	0.6623	0.9996	0.97956	-0.029795
706.5204_7.5	#N/A	0.73373	0.99972	0.95846	-0.061214	0.83485	0.99965	0.95297	-0.069491	0.78135	0.9996	0.97331	-0.039032
693.083_0.29	#N/A	0.73505	0.99972	0.98117	-0.027423	0.86541	0.99965	0.98754	-0.01809	0.71625	0.9996	0.96316	-0.054155
198.0227_2.65	#N/A	0.7352	0.99972	0.93345	-0.099357	0.54955	0.99965	0.94553	-0.080802	0.83795	0.9996	0.88765	-0.17194
643.1103_0.29	#N/A	0.7354	0.99972	0.98796	-0.017477	0.86598	0.99965	0.98723	-0.01854	0.73764	0.9996	0.99023	-0.014167
1159.6224_5.39	#N/A	0.73588	0.99972	0.93399	-0.098522	0.94562	0.99965	0.95729	-0.062974	0.49407	0.9996	0.87339	-0.1953
566.3361_5.03	#N/A	0.73588	0.99972	0.95742	-0.06278	0.99985	1	0.98711	-0.018717	0.41793	0.9996	0.8766	-0.19001
838.5599_8.51	#N/A	0.73608	0.99972	1.0546	0.076751	0.91279	0.99965	1.03	0.042664	0.37839	0.9996	1.1592	0.21313
617.4751_7.78	#N/A	0.73617	0.99972	0.93286	-0.10028	0.79229	0.99965	0.92786	-0.10803	0.84719	0.9996	0.94882	-0.075794
441.3939_7.33	#N/A	0.73686	0.99972	0.93234	-0.10107	0.85828	0.99965	0.96333	-0.053897	0.75364	0.9996	0.84437	-0.24405
686.5303_7.9	#N/A	0.73872	0.99972	1.0136	0.019435	0.85042	0.99965	1.009	0.012898	0.7115	0.9996	1.0265	0.037764
594.4809_7.48	#N/A	0.74089	0.99972	0.92855	-0.10695	0.831	0.99965	0.92315	-0.11537	0.76482	0.9996	0.94353	-0.08386
645.4963_7.5	#N/A	0.74119	0.99972	0.93308	-0.099927	0.76243	0.99965	0.91749	-0.12423	0.90385	0.9996	0.97627	-0.03465
481.3126_5.25	#N/A	0.74243	0.99972	0.97719	-0.033293	0.97498	0.99965	0.99679	-0.0046438	0.58847	0.9996	0.92393	-0.11414
529.0258_2.39	#N/A	0.74274	0.99972	0.99718	-0.004074	0.7115	0.99965	0.94938	-0.074938	0.96044	0.9996	1.2853	0.36207
445.3316_6.79	#N/A	0.74301	0.99972	1.0027	0.0038646	0.74601	0.99965	0.99106	-0.012959	0.94132	0.9996	1.0422	0.059608
812.5431_8.45	#N/A	0.74308	0.99972	1.0237	0.033813	0.80038	0.99965	1.0168	0.023975	0.8378	0.9996	1.0476	0.067136
541.333_5.25	#N/A	0.74409	0.99972	0.97521	-0.036213	0.90037	0.99965	0.98431	-0.02282	0.72785	0.9996	0.94963	-0.074557
442.3974_7.33	#N/A	0.74521	0.99972	0.93146	-0.10244	0.92028	0.99965	0.97117	-0.042199	0.67804	0.9996	0.81735	-0.29098
598.3315_3.5	#N/A	0.74562	0.99972	1.137	0.1852	0.51768	0.99965	1.2352	0.30469	0.73222	0.9996	0.80763	-0.30823
430.9252_12.05	#N/A	0.74647	0.99972	0.89167	-0.16542	0.63417	0.99965	0.87458	-0.19335	0.75174	0.9996	0.93542	-0.096318
510.1658_2.98	#N/A	0.74708	0.99972	0.97925	-0.030257	0.8412	0.99965	0.9988	-0.0017363	0.76559	0.9996	0.89558	-0.1591
650.4567_7.46	#N/A	0.74784	0.99972	0.82649	-0.27493	0.53914	0.99965	0.76529	-0.38593	0.5725	0.9996	1.0809	0.11224
456.2189_1.91	#N/A	0.74784	0.99972	0.96216	-0.055647	0.6974	0.99965	0.95084	-0.07272	0.99102	0.9996	0.99785	-0.0031009
674.2394_2.98	#N/A	0.74801	0.99972	1.2841	0.3607	0.48607	0.99965	1.4534	0.53942	0.71948	0.9996	0.74567	-0.4234
156.0123_2.4	#N/A	0.74919	0.99972	0.97238	-0.040415	0.61913	0.99965	1.0072	0.0104	0.9277	0.9996	0.88659	-0.17367
716.5213_10.18	#N/A	0.74993	0.99972	1.1196	0.16292	0.63091	0.99965	1.1475	0.19846	0.86779	0.9996	1.034	0.048191
1109.6661_5.05	#N/A	0.75061	0.99972	0.96464	-0.051932	0.96651	0.99965	0.99122	-0.012728	0.52868	0.9996	0.8876	-0.17201
543.3378_5.25	#N/A	0.75102	0.99972	0.97242	-0.040354	0.97493	0.99965	0.9927	-0.010564	0.59132	0.9996	0.91836	-0.12287
356.1936_1.87	#N/A	0.75139	0.99972	0.95743	-0.062759	0.57846	0.99965	0.9065	-0.14162	0.78822	0.9996	1.1013	0.13917
638.276_5.39	#N/A	0.75206	0.99972	0.96987	-0.04413	0.95527	0.99965	0.99162	-0.012135	0.50149	0.9996	0.91039	-0.13544
160.8429_12.2	#N/A	0.75244	0.99972	1.0086	0.012397	0.65372	0.99965	1.0138	0.019735	0.84469	0.9996	0.99414	-0.0084745
741.5254_8.43	#N/A	0.75249	0.99972	0.95425	-0.067555	0.70499	0.99965	0.93796	-0.092404	0.935	0.9996	0.99354	-0.0093544
435.3473_7.27	#N/A	0.75277	0.99972	0.92731	-0.10888	0.86968	0.99965	0.93	-0.10469	0.64063	0.9996	0.91733	-0.12448
425.363_7.22	#N/A	0.75286	0.99972	0.97447	-0.037307	0.81884	0.99965	0.98349	-0.02402	0.82381	0.9996	0.94234	-0.085683
363.1824_11.88	#N/A	0.75371	0.99972	1.0055	0.0079317	0.92961	0.99965	0.98521	-0.02149	0.5531	0.9996	1.0682	0.095222
540.3301_5.25	#N/A	0.75377	0.99972	0.97527	-0.036124	0.99738	0.99965	0.99275	-0.010492	0.62628	0.9996	0.92793	-0.10791
489.3578_6.37	#N/A	0.75387	0.99972	1.0038	0.0054224	0.73861	0.99965	0.98239	-0.025633	0.9642	0.9996	1.0926	0.12771
556.3194_5.4	#N/A	0.754	0.99972	0.96056	-0.058057	0.99165	0.99965	0.97784	-0.032328	0.55739	0.9996	0.9129	-0.13146
376.1564_2.56	#N/A	0.75451	0.99972	0.99189	-0.011751	0.91733	0.99965	0.99872	-0.0018475	0.67315	0.9996	0.97269	-0.039955
428.0769_1.97	#N/A	0.7548	0.99972	0.83367	-0.26245	0.6745	0.99965	0.79018	-0.33975	0.96787	0.9996	0.94814	-0.076823
473.3628_7.2	#N/A	0.75576	0.99972	1.0025	0.0035852	0.83815	0.99965	1.0096	0.013749	0.78342	0.9996	0.97484	-0.036762
613.3981_6.79	#N/A	0.75643	0.99972	0.92379	-0.11436	0.55827	0.99965	0.87374	-0.19472	0.62161	0.9996	1.0712	0.099234
856.6044_9.97	#N/A	0.75644	0.99972	1.0252	0.035954	0.68533	0.99965	1.0234	0.033378	0.94229	0.9996	1.0304	0.043211
219.8457_0.61	#N/A	0.75802	0.99972	1.0105	0.015057	0.94078	0.99965	0.9994	-0.00087138	0.44437	0.9996	1.0419	0.05915
813.5463_8.45	#N/A	0.75942	0.99972	1.0177	0.025276	0.83164	0.99965	1.0108	0.015469	0.81566	0.9996	1.0418	0.059056
134.8951_0.33	#N/A	0.75967	0.99972	1.0133	0.019088	0.88124	0.99965	1.0069	0.0099569	0.74174	0.9996	1.0315	0.044782
479.2838_5.8	#N/A	0.75985	0.99972	0.96397	-0.052936	0.7931	0.99965	0.95993	-0.059005	0.83975	0.9996	0.9796	-0.029739
403.1637_6.8	#N/A	0.76036	0.99972	0.9736	-0.038595	0.49051	0.99965	0.9322	-0.10129	0.4576	0.9996	1.0953	0.13132
235.9261_0.11	#N/A	0.76075	0.99972	0.99276	-0.010488	0.91608	0.99965	0.9964	-0.0052067	0.49109	0.9996	0.982	-0.026198
597.4992_7.78	#N/A	0.76141	0.99972	0.93165	-0.10213	0.82656	0.99965	0.92377	-0.1144	0.84063	0.9996	0.95726	-0.063011
748.5569_7.9	#N/A	0.76153	0.99972	1.0152	0.021824	0.78739	0.99965	1.0159	0.022711	0.90127	0.9996	1.0135	0.019357
564.8289_0.22	#N/A	0.76178	0.99972	1.0202	0.028816	0.71847	0.99965	1.0333	0.047199	0.91153	0.9996	0.98523	-0.021474
635.16_2.51	#N/A	0.76179	0.99972	1.0006	0.00079502	0.81081	0.99965	1.1137	0.1554	0.37081	0.9996	0.67986	-0.5567
673.2365_2.98	#N/A	0.76258	0.99972	1.2239	0.2915	0.50456	0.99965	1.379	0.46362	0.72761	0.9996	0.7422	-0.43011
897.5651_9	#N/A	0.76378	0.99972	1.0115	0.01653	0.94573	0.99965	0.97807	-0.031983	0.32918	0.9996	1.1227	0.16696
594.3953_6.79	#N/A	0.76579	0.99972	0.77852	-0.36119	0.57416	0.99965	0.70013	-0.5143	0.64384	0.9996	1.0461	0.064979
594.1043_3.47	#N/A	0.76617	0.99972	0.89073	-0.16694	0.72721	0.99965	0.86224	-0.21384	0.96841	0.9996	0.95724	-0.063054
1107.6595_5.04	#N/A	0.76682	0.99972	0.96572	-0.050327	0.91189	0.99965	0.99534	-0.0067458	0.50056	0.9996	0.88315	-0.17927
777.5465_8.69	#N/A	0.76699	0.99972	0.9952	-0.0069457	0.83444	0.99965	0.96999	-0.043963	0.82936	0.9996	1.0809	0.11218
524.3348_5.4	#N/A	0.76702	0.99972	0.93158	-0.10225	0.95734	0.99965	0.95849	-0.061159	0.55311	0.9996	0.86356	-0.21163
473.1937_2.99	#N/A	0.76807	0.99972	0.97694	-0.033653	0.89672	0.99965	1.0022	0.0031222	0.73126	0.9996	0.87434	-0.19373
722.5409_7.8	#N/A	0.76858	0.99972	0.96171	-0.056333	0.96976	0.99965	0.97113	-0.04227	0.61717	0.9996	0.9343	-0.098047
850.5585_8.54	#N/A	0.76927	0.99972	1.0149	0.02133	0.87915	0.99965	1.0061	0.0087487	0.73468	0.9996	1.0388	0.054926
442.894_12.02	#N/A	0.77001	0.99972	1.0566	0.079412	0.97536	0.99965	1.0323	0.045864	0.63282	0.9996	1.1308	0.17737
480.3091_5.25	#N/A	0.77071	0.99972	0.98018	-0.02888	0.94693	0.99965	#N/A	#N/A	0.5972	0.9996	0.92616	-0.11067
716.5223_8.69	#N/A	0.77078	0.99972	0.99093	-0.013143	0.86024	0.99965	0.95669	-0.063881	0.79133	0.9996	1.1122	0.15341
854.5895_9.12	#N/A	0.77124	0.99972	0.98165	-0.026712	0.76229	0.99965	0.97277	-0.039827	0.94798	0.9996	1.008	0.011464
92.929_0.25	#N/A	0.77132	0.99972	0.98787	-0.017601	0.90723	0.99965	0.99169	-0.012042	0.74082	0.9996	0.97768	-0.032572
253.047_2.4	#N/A	0.77141	0.99972	0.97117	-0.042206	0.6869	0.99965	1.0078	0.011169	0.9667	0.9996	0.88128	-0.18233
815.5403_7.9	#N/A	0.77203	0.99972	1.0092	0.013218	0.77112	0.99965	1.0099	0.014241	0.95673	0.9996	1.0072	0.010348
492.2028_2.7	#N/A	0.77337	0.99972	1.1	0.1375	0.50979	0.99965	1.2223	0.28962	0.71985	0.9996	0.76271	-0.39079
1025.6332_5.25	#N/A	0.77401	0.99972	0.97889	-0.030781	0.90793	0.99965	0.99797	-0.0029314	0.56647	0.9996	0.92579	-0.11124
451.3781_7.54	#N/A	0.77452	0.99972	1.0028	0.0040506	0.7315	0.99965	0.9939	-0.0088213	0.96277	0.9996	1.0318	0.045231
151.0253_0.31	#N/A	0.77471	0.99972	1.0493	0.06941	0.99616	0.99965	1.1529	0.20525	0.30085	0.9996	0.63686	-0.65096
731.5327_7.63	#N/A	0.77481	0.99972	0.94156	-0.086874	0.88124	0.99965	0.94764	-0.077588	0.78803	0.9996	0.92585	-0.11115
306.9187_0.24	#N/A	0.77511	0.99972	1.0043	0.0061733	0.57529	0.99965	1.017	0.024332	0.61005	0.9996	0.9692	-0.045131
718.0043_0.3	#N/A	0.77534	0.99972	1.0172	0.024659	0.66887	0.99965	1.0261	0.037214	0.80433	0.9996	0.99143	-0.012413
507.3281_5.39	#N/A	0.77656	0.99972	0.96415	-0.052665	0.95319	0.99965	0.98631	-0.019892	0.55026	0.9996	0.9038	-0.14592
634.333_5.39	#N/A	0.77762	0.99972	0.97724	-0.033217	0.92479	0.99965	0.99919	-0.0011703	0.47966	0.9996	0.91726	-0.12459
499.1801_7.47	#N/A	0.77775	0.99972	1.0136	0.019468	0.53228	0.99965	0.96316	-0.054152	0.044904	0.9996	1.1772	0.23535
872.4733_8.43	#N/A	0.77785	0.99972	1.0396	0.056055	0.99243	0.99965	1.0034	0.0049342	0.40172	0.9996	1.1314	0.17816
852.5696_8.55	#N/A	0.77788	0.99972	1.0099	0.014172	0.88695	0.99965	1.0041	0.0058953	0.70124	0.9996	1.0257	0.036661
376.2256_4.36	#N/A	0.77832	0.99972	0.96589	-0.050073	0.95106	0.99965	1.0143	0.020541	0.68733	0.9996	0.86556	-0.20829
733.3048_6.79	#N/A	0.77886	0.99972	0.97639	-0.034471	0.52267	0.99965	0.92037	-0.11972	0.39949	0.9996	1.1416	0.19109
127.8742_12.23	#N/A	0.77917	0.99972	1.0291	0.041343	0.98787	0.99965	0.98216	-0.025975	0.099404	0.9996	1.1674	0.22324
851.562_8.54	#N/A	0.78139	0.99972	1.0135	0.01941	0.86783	0.99965	1.007	0.010124	0.78653	0.9996	1.031	0.044086
801.5466_8.43	#N/A	0.78139	0.99972	0.96567	-0.050394	0.75822	0.99965	0.95629	-0.064476	0.99246	0.9996	0.98901	-0.01594
356.0218_2.61	#N/A	0.7832	0.99972	0.99521	-0.0069282	0.85538	0.99965	0.99686	-0.0045437	0.80619	0.9996	0.99062	-0.0136
843.435_3.47	#N/A	0.78335	0.99972	1.0418	0.059097	0.63037	0.99965	1.1816	0.24076	0.87491	0.9996	0.74323	-0.42812
805.5774_9.2	#N/A	0.78335	0.99972	1.0105	0.01503	0.88249	0.99965	1.0011	0.0015211	0.77498	0.9996	1.041	0.057935
474.1917_2.98	#N/A	0.78414	0.99972	0.98094	-0.027758	0.97487	0.99965	1.0182	0.026081	0.63591	0.9996	0.83165	-0.26594
418.208_2.28	#N/A	0.78537	0.99972	0.967	-0.048414	0.95069	0.99965	1.0143	0.020543	0.55557	0.9996	0.82812	-0.27208
393.0053_0.28	#N/A	0.78539	0.99972	0.98623	-0.020006	0.95709	0.99965	0.99755	-0.0035444	0.60092	0.9996	0.95576	-0.065281
540.4341_7.05	#N/A	0.78605	0.99972	1.0467	0.065849	0.85526	0.99965	1.0816	0.11321	0.83991	0.9996	0.93141	-0.1025
431.1945_7.47	#N/A	0.78606	0.99972	0.98586	-0.02054	0.48925	0.99965	0.96126	-0.056999	0.38708	0.9996	1.0603	0.084455
700.546_8.18	#N/A	0.78609	0.99972	1.0171	0.024469	0.77976	0.99965	1.0241	0.034343	0.97927	0.9996	0.99802	-0.0028626
525.2806_5	#N/A	0.78671	0.99972	0.91287	-0.13153	0.90981	0.99965	0.89364	-0.16223	0.74672	0.9996	0.96365	-0.053412
308.169_2.56	#N/A	0.78727	0.99972	1.0106	0.015227	0.78591	0.99965	1.0145	0.020748	0.96336	0.9996	0.99919	-0.0011627
595.4932_7.78	#N/A	0.78754	0.99972	0.94935	-0.074982	0.85553	0.99965	0.95326	-0.069058	0.84524	0.9996	0.93718	-0.0936
336.0502_0.28	#N/A	0.78792	0.99972	1.0055	0.0078596	0.7184	0.99965	1.0114	0.016367	0.85999	0.9996	0.98894	-0.016045
701.4851_8.67	#N/A	0.78819	0.99972	1.02	0.028502	0.89072	0.99965	1.0202	0.028813	0.59042	0.9996	1.0193	0.027614
528.263_3.7	#N/A	0.78829	0.99972	0.78273	-0.35342	0.90839	0.99965	1.1381	0.18657	0.51615	0.9996	0.13694	-2.8683
747.5644_8.36	#N/A	0.78831	0.99972	1.0416	0.058798	0.7483	0.99965	1.0514	0.07237	0.96316	0.9996	1.0102	0.014694
407.0907_2.56	#N/A	0.78846	0.99972	0.99271	-0.010557	0.79716	0.99965	0.99251	-0.010842	0.92973	0.9996	0.9933	-0.0097045
797.6499_10.31	#N/A	0.78922	0.99972	1.1781	0.23648	0.66836	0.99965	1.2319	0.30084	0.72285	0.9996	0.98149	-0.026951
472.1907_2.99	#N/A	0.78931	0.99972	0.98689	-0.019041	0.92317	0.99965	1.0122	0.017484	0.73447	0.9996	0.88887	-0.16995
508.3305_5.39	#N/A	0.78968	0.99972	0.95869	-0.060868	0.93351	0.99965	0.98008	-0.029032	0.55442	0.9996	0.90047	-0.15125
596.4966_7.78	#N/A	0.78975	0.99972	0.94737	-0.078005	0.85142	0.99965	0.94936	-0.07497	0.85513	0.9996	0.94109	-0.087595
659.5123_7.8	#N/A	0.78989	0.99972	0.97137	-0.041908	0.90584	0.99965	0.97314	-0.039281	0.74384	0.9996	0.96605	-0.049828
506.3246_5.39	#N/A	0.78994	0.99972	0.96841	-0.046308	0.95001	0.99965	0.98915	-0.015739	0.5642	0.9996	0.9116	-0.13353
567.3492_5.39	#N/A	0.79121	0.99972	0.96775	-0.047287	0.94336	0.99965	0.98829	-0.016994	0.55883	0.9996	0.91153	-0.13363
855.5928_9.13	#N/A	0.79198	0.99972	0.98027	-0.028743	0.90729	0.99965	0.98279	-0.025042	0.78429	0.9996	0.97288	-0.039659
619.4827_7.78	#N/A	0.79201	0.99972	0.95313	-0.06925	0.8503	0.99965	0.94862	-0.076095	0.85958	0.9996	0.96746	-0.047719
163.9419_0.11	#N/A	0.79364	0.99972	0.99207	-0.011483	0.88164	0.99965	1.0049	0.0070851	0.32162	0.9996	0.9536	-0.068539
806.5801_9.21	#N/A	0.79381	0.99972	1.0049	0.0070418	0.97316	0.99965	0.9874	-0.018289	0.66925	0.9996	1.0618	0.086486
496.4081_7.55	#N/A	0.794	0.99972	0.99807	-0.0027888	0.87747	0.99965	1.0265	0.037736	0.81545	0.9996	0.9074	-0.14018
638.591_10.13	#N/A	0.79464	0.99972	1.0376	0.053237	0.96327	0.99965	1.0341	0.048395	0.65845	0.9996	1.0484	0.068172
568.3516_5.39	#N/A	0.79487	0.99972	0.96661	-0.048995	0.93712	0.99965	0.98656	-0.019524	0.56027	0.9996	0.91194	-0.13299
809.5511_8.49	#N/A	0.79575	0.99972	1.0141	0.020165	0.79232	0.99965	1.011	0.015801	0.99988	0.9999	1.0272	0.03877
517.3874_7.54	#N/A	0.79578	0.99972	1.0219	0.031203	0.82691	0.99965	1.0549	0.07706	0.90041	0.9996	0.91652	-0.12577
391.2852_6.13	#N/A	0.79595	0.99972	1.0309	0.043944	0.91965	0.99965	1.0687	0.095859	0.72075	0.9996	0.91432	-0.12922
160.8426_0.42	#N/A	0.79607	0.99972	0.99522	-0.0069119	0.85896	0.99965	1.0605	0.084803	0.35274	0.9996	0.85769	-0.22146
613.3585_3.67	#N/A	0.79632	0.99972	1.12	0.16349	0.84092	0.99965	0.96612	-0.049726	0.88107	0.9996	1.7393	0.79847
595.2881_5.56	#N/A	0.7965	0.99972	1.0015	0.0021252	0.9489	0.99965	1.0672	0.09379	0.63257	0.9996	0.8703	-0.20041
994.12_0.3	#N/A	0.79705	0.99972	1.0527	0.074089	0.89065	0.99965	1.0314	0.044635	0.80837	0.9996	1.1171	0.15978
636.4598_7.45	#N/A	0.79801	0.99972	0.97462	-0.037089	0.90735	0.99965	1.0142	0.020326	0.45742	0.9996	0.86925	-0.20216
429.1789_6.93	#N/A	0.79955	0.99972	0.99007	-0.014402	0.51563	0.99965	0.93045	-0.10401	0.27078	0.9996	1.1639	0.21902
357.027_0.28	#N/A	0.80092	0.99972	0.99103	-0.012999	0.96936	0.99965	1.0008	0.0012219	0.62767	0.9996	0.96367	-0.053392
178.9779_12.9	#N/A	0.80124	0.99972	1.0077	0.011134	0.8327	0.99965	1.0087	0.012497	0.90092	0.9996	1.005	0.0072615
433.0159_0.34	#N/A	0.80124	0.99972	0.96945	-0.04476	0.80964	0.99965	0.96157	-0.056536	0.95125	0.9996	0.99227	-0.011203
482.3151_5.25	#N/A	0.80189	0.99972	0.97632	-0.034568	0.56609	0.99965	1.0088	0.012619	0.49555	0.9996	0.89143	-0.1658
367.1037_0.27	#N/A	0.80273	0.99972	0.97797	-0.032136	0.68231	0.99965	0.95835	-0.061383	0.91385	0.9996	1.0303	0.043086
748.5673_8.36	#N/A	0.80341	0.99972	1.0466	0.065738	0.82488	0.99965	1.0505	0.071109	0.91037	0.9996	1.0341	0.048376
385.1681_2.67	#N/A	0.8045	0.99972	0.92464	-0.11304	0.92121	0.99965	0.95879	-0.060717	0.54786	0.9996	0.76994	-0.37717
665.4286_6.92	#N/A	0.80544	0.99972	0.99523	-0.0069029	0.53852	0.99965	0.90875	-0.13805	0.29876	0.9996	1.2506	0.32265
705.5172_7.5	#N/A	0.806	0.99972	0.94677	-0.07892	0.8604	0.99965	0.93356	-0.09918	0.8676	0.9996	0.98251	-0.025449
800.5432_8.43	#N/A	0.80603	0.99972	0.96844	-0.046273	0.77353	0.99965	0.95838	-0.061338	0.9677	0.9996	0.99388	-0.0088589
605.1554_0.29	#N/A	0.80624	0.99972	1.0028	0.0039717	0.80247	0.99965	0.99244	-0.010952	0.95637	0.9996	1.0338	0.048
550.2447_3.32	#N/A	0.8063	0.99972	1.0986	0.13572	0.79657	0.99965	0.81359	-0.29762	0.96167	0.9996	2.5448	1.3476
854.5896_9.96	#N/A	0.8066	0.99972	1.0241	0.034319	0.80844	0.99965	1.0184	0.026292	0.94744	0.9996	1.0408	0.057676
560.4759_8.62	#N/A	0.807	0.99972	1.0644	0.090087	0.90902	0.99965	1.049	0.069021	0.74525	0.9996	1.1129	0.15437
566.3459_5.39	#N/A	0.80768	0.99972	0.97216	-0.040739	0.92632	0.99965	0.99267	-0.010609	0.55971	0.9996	0.91585	-0.12681
307.8563_12.9	#N/A	0.80768	0.99972	1.0051	0.007283	0.62587	0.99965	1.0127	0.018258	0.4307	0.9996	0.98291	-0.024866
465.3578_7.48	#N/A	0.80783	0.99972	0.98798	-0.017444	0.96278	0.99965	1.0352	0.049854	0.69893	0.9996	0.84008	-0.2514
472.9455_0.27	#N/A	0.80833	0.99972	1.0179	0.025615	0.92843	0.99965	1.0094	0.013542	0.7273	0.9996	1.0425	0.060046
232.0585_0.49	#N/A	0.80976	0.99972	0.85011	-0.23428	0.89869	0.99965	0.87087	-0.19948	0.050946	0.9996	0.74505	-0.42459
765.5254_8.38	#N/A	0.80988	0.99972	1.0288	0.040942	0.94069	0.99965	1.0035	0.005102	0.70205	0.9996	1.115	0.15704
475.3783_7.61	#N/A	0.81222	0.99972	1.0061	0.0087949	0.70887	0.99965	0.98485	-0.022026	0.83491	0.9996	1.0822	0.11401
881.6071_9.96	#N/A	0.81258	0.99972	1.0176	0.025137	0.88466	0.99965	1.0119	0.017027	0.77804	0.9996	1.0344	0.048845
490.2013_2.71	#N/A	0.81272	0.99972	1.0829	0.11491	0.5072	0.99965	1.1908	0.25189	0.68748	0.9996	0.77997	-0.35852
805.4797_8.08	#N/A	0.81275	0.99972	1.0279	0.039633	0.75591	0.99965	1.0271	0.038555	0.96251	0.9996	1.0301	0.042796
778.5488_8.69	#N/A	0.81303	0.99972	0.98927	-0.015568	0.87267	0.99965	0.95895	-0.060466	0.85214	0.9996	1.0944	0.13016
122.0249_2.61	#N/A	0.8131	0.99972	0.99873	-0.0018358	0.84955	0.99965	1.0011	0.0015455	0.56495	0.9996	0.99208	-0.011475
687.5325_7.9	#N/A	0.81401	0.99972	1.0114	0.016332	0.9153	0.99965	1.0054	0.0077518	0.75129	0.9996	1.0283	0.040262
610.2449_4.87	#N/A	0.81452	0.99972	0.94955	-0.074688	0.93282	0.99965	0.95768	-0.062378	0.79554	0.9996	0.92941	-0.10561
710.0653_1.84	#N/A	0.81462	0.99972	1.0978	0.13458	0.56373	0.99965	1.2085	0.27326	0.75629	0.9996	0.78996	-0.34015
952.4907_8.55	#N/A	0.81492	0.99972	1.0181	0.025903	0.82586	0.99965	1.0215	0.030729	0.94097	0.9996	1.0085	0.012229
660.5154_7.8	#N/A	0.81556	0.99972	0.97117	-0.042208	0.93165	0.99965	0.97288	-0.039665	0.74969	0.9996	0.966	-0.049905
700.4802_8.67	#N/A	0.81587	0.99972	0.99733	-0.0038639	0.8912	0.99965	1.0004	0.00063832	0.7833	0.9996	0.98836	-0.016899
610.5596_10.28	#N/A	0.81594	0.99972	1.015	0.021459	0.51641	0.99965	1.0442	0.062427	0.39169	0.9996	0.93626	-0.095022
580.1247_2.49	#N/A	0.81609	0.99972	0.83671	-0.2572	0.75866	0.99965	0.79753	-0.3264	0.98885	0.9996	0.9341	-0.098354
878.5889_9.96	#N/A	0.81695	0.99972	0.90632	-0.1419	0.96181	0.99965	0.96327	-0.053991	0.68425	0.9996	0.80459	-0.31368
365.2688_5.61	#N/A	0.81735	0.99972	1.0081	0.011707	0.8371	0.99965	1.004	0.0056997	0.92434	0.9996	1.0229	0.032727
136.8934_12.2	#N/A	0.81741	0.99972	0.96389	-0.053063	0.72733	0.99965	0.961	-0.057395	0.96572	0.9996	0.97215	-0.040748
464.3142_5.4	#N/A	0.8182	0.99972	0.94583	-0.080348	0.95908	0.99965	0.96811	-0.046756	0.65649	0.9996	0.8893	-0.16926
841.6114_9.97	#N/A	0.81884	0.99972	1.061	0.085388	0.89371	0.99965	1.0583	0.081794	0.8081	0.9996	1.0699	0.097514
665.3152_3.49	#N/A	0.81899	0.99972	1.0849	0.1175	0.59019	0.99965	1.1793	0.2379	0.70275	0.9996	0.78946	-0.34107
328.1619_4.47	#N/A	0.81941	0.99972	1.1817	0.24082	0.87724	0.99965	1.0557	0.078164	0.86543	0.9996	1.6272	0.70242
818.4811_7.9	#N/A	0.82007	0.99972	1.0126	0.018004	0.91406	0.99965	1.009	0.012946	0.74112	0.9996	1.0226	0.032311
874.489_8.77	#N/A	0.82085	0.99972	1.0273	0.03887	0.83252	0.99965	0.99182	-0.01185	0.52037	0.9996	1.1383	0.18694
721.5381_7.8	#N/A	0.8215	0.99972	0.96995	-0.044016	0.9908	0.99965	0.97766	-0.0326	0.67191	0.9996	0.94669	-0.079038
524.2775_5	#N/A	0.82228	0.99972	0.93141	-0.10251	0.93555	0.99965	0.91563	-0.12716	0.77154	0.9996	0.97354	-0.038689
426.3667_7.22	#N/A	0.82278	0.99972	0.9771	-0.033416	0.87107	0.99965	0.97844	-0.031445	0.87099	0.9996	0.97225	-0.040598
710.5088_7.8	#N/A	0.82345	0.99972	0.9681	-0.046777	0.83198	0.99965	0.95411	-0.067769	0.9433	0.9996	1.0133	0.019092
744.5529_9.21	#N/A	0.82375	0.99972	1.0134	0.019154	0.98566	0.99965	0.99436	-0.0081589	0.64265	0.9996	1.0757	0.10524
371.2203_6.37	#N/A	0.82462	0.99972	0.9361	-0.095258	0.69542	0.99965	0.88843	-0.17067	0.77662	0.9996	1.09	0.12435
606.3013_4.87	#N/A	0.82483	0.99972	0.94457	-0.082265	0.96382	0.99965	0.95561	-0.065503	0.77589	0.9996	0.91664	-0.12558
313.1675_12.23	#N/A	0.82546	0.99972	1.009	0.012892	0.069947	0.99965	1.0578	0.081083	0.31783	0.9996	0.8721	-0.19743
164.0715_0.49	#N/A	0.82625	0.99972	0.88414	-0.17766	0.94365	0.99965	0.90243	-0.14812	0.16839	0.9996	0.77439	-0.36887
474.2854_11.61	#N/A	0.82666	0.99972	1.0012	0.0017561	0.93795	0.99965	0.98331	-0.024275	0.31255	0.9996	1.0527	0.074134
315.2553_5.45	#N/A	0.82714	0.99972	1.0094	0.013498	0.95029	0.99965	1.0038	0.0054656	0.73391	0.9996	1.0257	0.036558
327.1836_6.48	#N/A	0.82737	0.99972	0.99323	-0.0097981	0.7513	0.99965	0.99513	-0.0070411	0.81505	0.9996	0.98724	-0.018532
1131.6595_5.04	#N/A	0.8276	0.99972	0.94417	-0.082876	0.88896	0.99965	0.98546	-0.021129	0.56133	0.9996	0.84412	-0.24447
331.2639_6.89	#N/A	0.82771	0.99972	0.99035	-0.013995	0.90713	0.99965	0.922	-0.11716	0.44494	0.9996	1.2427	0.31345
661.5178_7.8	#N/A	0.82851	0.99972	0.96513	-0.051211	0.92642	0.99965	0.96295	-0.05447	0.78791	0.9996	0.9718	-0.041264
303.2325_6.37	#N/A	0.82897	0.99972	1.0122	0.017562	0.95323	0.99965	0.9732	-0.039188	0.72212	0.9996	1.1339	0.18126
259.8175_0.59	#N/A	0.82897	0.99972	0.96402	-0.05287	0.6819	0.99965	0.93597	-0.095466	0.555	0.9996	1.0441	0.062198
786.338_6.92	#N/A	0.8302	0.99972	1.0157	0.022425	0.56299	0.99965	0.94259	-0.085303	0.27311	0.9996	1.218	0.28448
1132.6627_5.04	#N/A	0.83069	0.99972	0.94968	-0.07449	0.86547	0.99965	0.99669	-0.00478	0.551	0.9996	0.83594	-0.25852
801.5353_8.07	#N/A	0.83228	0.99972	1.0286	0.040646	0.76207	0.99965	1.0231	0.032901	0.95372	0.9996	1.0453	0.063849
417.2228_6.92	#N/A	0.83237	0.99972	0.98921	-0.015651	0.63339	0.99965	0.93938	-0.090223	0.41847	0.9996	1.1295	0.17569
739.5101_10.11	#N/A	0.83237	0.99972	0.99978	-0.00031476	0.92717	0.99965	0.96895	-0.045502	0.717	0.9996	1.1077	0.14762
298.1563_12.2	#N/A	0.83241	0.99972	1.0077	0.011075	0.074926	0.99965	1.0614	0.08593	0.2485	0.9996	0.85854	-0.22004
355.158_6.79	#N/A	0.83476	0.99972	0.95229	-0.070531	0.5983	0.99965	0.89846	-0.15448	0.50295	0.9996	1.1178	0.16066
825.5465_8.38	#N/A	0.83596	0.99972	1.0149	0.02137	0.85657	0.99965	1.0081	0.011633	0.92672	0.9996	1.0364	0.051586
578.4858_7.76	#N/A	0.83671	0.99972	0.96914	-0.045222	0.88626	0.99965	0.96258	-0.055021	0.87715	0.9996	0.98791	-0.017544
575.4667_7.98	#N/A	0.83711	0.99972	0.94727	-0.078149	0.86837	0.99965	0.90651	-0.14161	0.90735	0.9996	1.0549	0.07711
821.5661_9.97	#N/A	0.83776	0.99972	1.038	0.053854	0.349	0.99965	1.1718	0.22876	0.16812	0.9996	0.74861	-0.41772
497.1645_6.93	#N/A	0.83826	0.99972	1.0042	0.0060047	0.48741	0.99965	0.94304	-0.084616	0.14367	0.9996	1.1802	0.23905
383.153_2.98	#N/A	0.83927	0.99972	0.96842	-0.046292	0.93325	0.99965	1.0239	0.034016	0.65737	0.9996	0.75181	-0.41157
304.914_12.37	#N/A	0.84013	0.99972	0.9944	-0.0080973	0.46805	0.99965	0.97901	-0.030608	0.39056	0.9996	1.0422	0.059691
495.4044_7.55	#N/A	0.84053	0.99972	1.0093	0.013346	0.91435	0.99965	1.0406	0.05742	0.84403	0.9996	0.9102	-0.13575
450.3666_7.18	#N/A	0.84116	0.99972	0.98286	-0.024944	0.71406	0.99965	0.95006	-0.073917	0.71326	0.9996	1.1017	0.13971
548.0981_3.47	#N/A	0.84429	0.99972	0.89803	-0.15516	0.81949	0.99965	0.87496	-0.19271	0.97929	0.9996	0.95327	-0.069048
761.5431_7.77	#N/A	0.8452	0.99972	1.0233	0.033296	0.34112	0.99965	1.0817	0.11327	0.39607	0.9996	0.87717	-0.18907
787.52_7.8	#N/A	0.84525	0.99972	0.97418	-0.037737	0.9363	0.99965	0.97151	-0.041693	0.81102	0.9996	0.98233	-0.02572
520.2655_5.22	#N/A	0.8457	0.99972	0.98776	-0.017771	0.55253	0.99965	1.0339	0.048127	0.53622	0.9996	0.86364	-0.21149
880.6028_9.96	#N/A	0.84585	0.99972	1.002	0.0028188	0.79837	0.99965	1.0095	0.013638	0.859	0.9996	0.98143	-0.027041
719.5331_7.8	#N/A	0.84645	0.99972	0.97969	-0.029597	0.98362	0.99965	0.98406	-0.023183	0.73206	0.9996	0.96656	-0.049072
396.9621_0.32	#N/A	0.84788	0.99972	0.99079	-0.013348	0.90215	0.99965	0.9926	-0.010718	0.8832	0.9996	0.98575	-0.020708
696.0216_0.31	#N/A	0.84842	0.99972	1.0275	0.039068	0.86542	0.99965	1.0152	0.021752	0.93702	0.9996	1.0646	0.09029
521.42_7.52	#N/A	0.84933	0.99972	1.0044	0.0062825	0.77685	0.99965	0.97855	-0.031289	0.93899	0.9996	1.0976	0.13435
778.0176_0.36	#N/A	0.84986	0.99972	0.98668	-0.019352	0.74653	0.99965	0.97661	-0.034144	0.83926	0.9996	1.0169	0.024202
740.5226_8.43	#N/A	0.84987	0.99972	0.96132	-0.056915	0.7952	0.99965	0.94336	-0.084113	0.87707	0.9996	1.0053	0.0076905
628.1408_0.29	#N/A	0.8504	0.99972	1.0017	0.0024298	0.7982	0.99965	0.99052	-0.013746	0.95306	0.9996	1.0347	0.04918
491.2045_2.71	#N/A	0.85157	0.99972	1.0938	0.1293	0.51343	0.99965	1.2169	0.28318	0.64138	0.9996	0.7529	-0.40946
592.4652_7.39	#N/A	0.85175	0.99972	0.97324	-0.039128	0.89588	0.99965	0.94624	-0.079716	0.8776	0.9996	1.0498	0.070133
928.4993_8.95	#N/A	0.85209	0.99972	0.98571	-0.020759	0.62164	0.99965	0.95256	-0.070122	0.45914	0.9996	1.0903	0.1247
583.2552_6.95	#N/A	0.85275	0.99972	1.0701	0.09781	0.97876	0.99965	1.0439	0.061979	0.46588	0.9996	1.1627	0.21747
378.241_4.69	#N/A	0.85293	0.99972	1.0319	0.045282	0.84939	0.99965	1.0502	0.070683	0.9872	0.9996	0.98744	-0.018234
824.543_8.38	#N/A	0.85328	0.99972	1.0117	0.016758	0.89758	0.99965	1.0012	0.0016607	0.88493	0.9996	1.0447	0.063147
688.9964_0.45	#N/A	0.85357	0.99972	1.0168	0.024074	0.58067	0.99965	1.0315	0.044741	0.62011	0.9996	0.97347	-0.038786
329.0386_0.29	#N/A	0.85398	0.99972	1.0005	0.00073091	0.96334	0.99965	1.0034	0.0048673	0.80814	0.9996	0.99182	-0.011856
474.1185_0.4	#N/A	0.85528	0.99972	1.0054	0.0077597	0.63821	0.99965	1.0992	0.13642	0.81766	0.9996	0.77437	-0.3689
772.5651_8.01	#N/A	0.85587	0.99972	1.0084	0.012009	0.97439	0.99965	0.97441	-0.037393	0.52479	0.9996	1.1033	0.14184
686.2744_5.17	#N/A	0.8559	0.99972	0.92997	-0.10474	0.90162	0.99965	0.8812	-0.18247	0.88568	0.9996	1.1012	0.13903
197.0429_1.74	#N/A	0.85641	0.99972	1.003	0.0043391	0.99241	0.99965	1.0432	0.061036	0.71699	0.9996	0.90077	-0.15078
1108.5928_5.25	#N/A	0.85673	0.99972	1.0123	0.017606	0.51611	0.99965	1.0337	0.047805	0.6306	0.9996	0.95201	-0.070948
398.2333_6.89	#N/A	0.85755	0.99972	0.99793	-0.0029847	0.98149	0.99965	1.0038	0.0055166	0.80141	0.9996	0.98135	-0.027167
514.275_8.64	#N/A	0.85869	0.99972	1.0388	0.054854	0.62895	0.99965	1.0713	0.099421	0.60558	0.9996	0.94661	-0.079153
671.5115_7.63	#N/A	0.85882	0.99972	0.96146	-0.056706	0.92283	0.99965	0.96057	-0.058037	0.87201	0.9996	0.96377	-0.053238
529.4254_7.98	#N/A	0.86054	0.99972	0.96645	-0.049226	0.80089	0.99965	0.91766	-0.12396	0.88013	0.9996	1.1159	0.15826
1104.6507_5.25	#N/A	0.86085	0.99972	0.99166	-0.012083	0.56973	0.99965	1.0343	0.048649	0.29364	0.9996	0.87808	-0.18757
813.5821_8.92	#N/A	0.86121	0.99972	1.0028	0.0040724	0.88396	0.99965	1.0146	0.020951	0.92424	0.9996	0.97082	-0.042731
501.1164_1.87	#N/A	0.86139	0.99972	0.994	-0.0086775	0.92601	0.99965	0.94456	-0.082279	0.6631	0.9996	1.1291	0.17515
791.5408_8.54	#N/A	0.86184	0.99972	1.0097	0.013988	0.94932	0.99965	1.0016	0.0023777	0.79158	0.9996	1.0311	0.044229
678.808_0.22	#N/A	0.86221	0.99972	0.99162	-0.012145	0.94646	0.99965	0.99494	-0.00732	0.77907	0.9996	0.98255	-0.025391
268.8012_0.25	#N/A	0.86253	0.99972	1.0076	0.010861	0.85414	0.99965	1.0105	0.015061	0.96969	0.9996	0.99988	-0.00016886
548.2963_5.83	#N/A	0.86283	0.99972	0.96844	-0.046259	0.90756	0.99965	0.96699	-0.048428	0.9034	0.9996	0.97303	-0.039444
729.526_8.55	#N/A	0.8647	0.99972	0.97141	-0.041851	0.66251	0.99965	0.92535	-0.11192	0.15326	0.9996	1.1571	0.21048
384.0768_1.57	#N/A	0.86491	0.99972	1.0087	0.012475	0.94405	0.99965	1.1188	0.16194	0.75391	0.9996	0.7566	-0.4024
528.309_5.04	#N/A	0.86539	0.99972	0.98651	-0.019596	0.80643	0.99965	1.0198	0.028228	0.56761	0.9996	0.89297	-0.16332
845.4732_7.9	#N/A	0.86585	0.99972	1.0079	0.011411	0.98945	0.99965	1.0022	0.0031957	0.67127	0.9996	1.0244	0.03483
443.1403_2.56	#N/A	0.86682	0.99972	0.99374	-0.0090642	0.78086	0.99965	0.99108	-0.012928	0.89534	0.9996	1.0011	0.0016523
924.4719_8.37	#N/A	0.86714	0.99972	0.98155	-0.02687	0.8558	0.99965	0.97235	-0.040452	0.99829	0.9999	1.01	0.014316
225.8979_0.13	#N/A	0.86733	0.99972	1.0038	0.0054486	0.56279	0.99965	1.0221	0.031475	0.36846	0.9996	0.95046	-0.073304
479.2969_4.88	#N/A	0.86755	0.99972	0.95578	-0.065245	0.98967	0.99965	0.97048	-0.043229	0.80858	0.9996	0.91956	-0.12099
732.5362_7.63	#N/A	0.86824	0.99972	0.95394	-0.068034	0.96768	0.99965	0.96416	-0.052656	0.82523	0.9996	0.92745	-0.10867
566.1087_2.46	#N/A	0.86879	0.99972	1.0011	0.001563	0.68633	0.99965	1.0742	0.10333	0.85698	0.9996	0.80019	-0.32158
624.3382_3.66	#N/A	0.86908	0.99972	0.5268	-0.92467	0.74609	0.99965	0.44409	-1.1711	0.82747	0.9996	2.0106	1.0076
480.3088_5.83	#N/A	0.86911	0.99972	0.96779	-0.047233	0.91352	0.99965	0.98516	-0.021569	0.64455	0.9996	0.92094	-0.11882
605.2369_6.95	#N/A	0.86923	0.99972	1.059	0.082665	0.93053	0.99965	1.0156	0.022371	0.38863	0.9996	1.2183	0.28488
856.5111_7.8	#N/A	0.86977	0.99972	0.99966	-0.00049373	0.78883	0.99965	1.0017	0.0024836	0.9063	0.9996	0.99368	-0.0091474
576.4704_7.98	#N/A	0.86989	0.99972	0.96296	-0.054451	0.89475	0.99965	0.92882	-0.10652	0.9279	0.9996	1.0537	0.075417
1016.1035_0.29	#N/A	0.87001	0.99972	1.0219	0.031295	0.73831	0.99965	1.029	0.041309	0.79757	0.9996	1.0012	0.0017185
619.2881_5.56	#N/A	0.8712	0.99972	1.0349	0.049454	0.95794	0.99965	1.0543	0.076335	0.77115	0.9996	0.97932	-0.030154
853.5756_8.68	#N/A	0.87135	0.99972	0.99181	-0.011859	0.81766	0.99965	0.98643	-0.019711	0.93275	0.9996	1.0062	0.0089441
288.935_12.35	#N/A	0.87137	0.99972	0.99744	-0.0037	0.70275	0.99965	0.98578	-0.020665	0.41895	0.9996	1.0307	0.043582
408.0935_2.56	#N/A	0.87163	0.99972	1.0089	0.012765	0.67329	0.99965	1.0288	0.041001	0.70599	0.9996	0.95058	-0.073124
591.4619_7.39	#N/A	0.87167	0.99972	0.92423	-0.11368	0.96326	0.99965	0.89765	-0.15578	0.7719	0.9996	0.99477	-0.0075601
661.2626_5.04	#N/A	0.87172	0.99972	1.0108	0.015497	0.66995	0.99965	1.0373	0.05285	0.73869	0.9996	0.93689	-0.094056
200.0383_0.27	#N/A	0.87209	0.99972	0.98344	-0.024084	0.63386	0.99965	1.0345	0.048864	0.70508	0.9996	0.84591	-0.24143
117.056_1.03	#N/A	0.87224	0.99972	0.98556	-0.020981	0.96034	0.99965	1.0114	0.01641	0.77522	0.9996	0.8958	-0.15875
452.2778_5.23	#N/A	0.87265	0.99972	0.94673	-0.078979	0.83062	0.99965	0.98694	-0.018967	0.58431	0.9996	0.84392	-0.24481
720.5358_7.8	#N/A	0.87265	0.99972	0.9813	-0.02723	0.99233	0.99965	0.98564	-0.020867	0.74371	0.9996	0.96823	-0.046573
590.3456_5.24	#N/A	0.87266	0.99972	1.0573	0.080432	0.76177	0.99965	1.0673	0.093978	0.88599	0.9996	1.0301	0.042802
483.3684_6.01	#N/A	0.87381	0.99972	0.99575	-0.006147	0.85924	0.99965	0.99351	-0.0093914	0.99456	0.9996	1.003	0.0042665
689.5486_8.35	#N/A	0.87586	0.99972	1.0586	0.082151	0.93257	0.99965	1.0595	0.083398	0.84438	0.9996	1.0556	0.078057
254.0424_2.4	#N/A	0.87666	0.99972	0.98605	-0.020268	0.77444	0.99965	1.0283	0.040309	0.91153	0.9996	0.88259	-0.18018
671.1009_0.29	#N/A	0.87721	0.99972	0.99232	-0.011125	0.98517	0.99965	0.99936	-0.00092093	0.68306	0.9996	0.97251	-0.040212
350.2087_4.18	#N/A	0.87777	0.99972	1.0271	0.038535	0.66763	0.99965	1.0687	0.095832	0.85472	0.9996	0.94015	-0.089032
792.466_7.8	#N/A	0.87804	0.99972	0.979	-0.030626	0.93123	0.99965	0.99102	-0.01301	0.63874	0.9996	0.94305	-0.084596
918.5504_10.13	#N/A	0.87806	0.99972	1.0021	0.0030757	0.90031	0.99965	0.9987	-0.0018744	0.93433	0.9996	1.0127	0.018152
728.5225_8.55	#N/A	0.87853	0.99972	0.968	-0.046914	0.72641	0.99965	0.9302	-0.10439	0.30519	0.9996	1.1276	0.17332
511.3998_7.03	#N/A	0.87862	0.99972	1.0247	0.0352	0.90536	0.99965	1.0503	0.070766	0.92772	0.9996	0.93918	-0.090526
481.3147_5.83	#N/A	0.87863	0.99972	0.95995	-0.058961	0.91172	0.99965	0.9794	-0.030032	0.64579	0.9996	0.90791	-0.13937
366.1084_0.26	#N/A	0.87946	0.99972	0.99359	-0.0092829	0.85983	0.99965	0.95896	-0.060462	0.63103	0.9996	1.0887	0.12262
749.5695_8.35	#N/A	0.88032	0.99972	1.0545	0.076548	0.89152	0.99965	1.059	0.082714	0.95006	0.9996	1.0396	0.055977
687.0741_0.29	#N/A	0.88033	0.99972	0.99657	-0.0049637	0.95009	0.99965	1.0106	0.015216	0.69252	0.9996	0.95456	-0.067094
340.0002_12.09	#N/A	0.88092	0.99972	1.0105	0.015014	0.62625	0.99965	0.96676	-0.048768	0.3599	0.9996	1.1403	0.18943
811.5668_8.8	#N/A	0.88116	0.99972	1.0232	0.033037	0.89188	0.99965	1.0651	0.091003	0.65593	0.9996	0.91881	-0.12217
817.4785_7.9	#N/A	0.88236	0.99972	1.0071	0.010264	0.96787	0.99965	1.0034	0.0049139	0.78077	0.9996	1.0178	0.025417
568.1073_2.46	#N/A	0.88245	0.99972	1.0084	0.012089	0.71655	0.99965	1.1112	0.1521	0.84091	0.9996	0.73395	-0.44625
409.3118_7.91	#N/A	0.88426	0.99972	0.99479	-0.0075315	0.98805	0.99965	0.99782	-0.0031485	0.79727	0.9996	0.98646	-0.019674
502.3977_7.49	#N/A	0.88499	0.99972	1.0263	0.037432	0.87078	0.99965	1.0153	0.021852	0.98281	0.9996	1.0603	0.084478
687.5437_8.36	#N/A	0.88708	0.99972	1.0341	0.048394	0.87142	0.99965	1.0398	0.05631	0.99084	0.9996	1.016	0.022841
714.2758_5.39	#N/A	0.88771	0.99972	0.99092	-0.013153	0.69673	0.99965	1.0259	0.036943	0.37951	0.9996	0.89731	-0.15632
242.9441_12.38	#N/A	0.88782	0.99972	1.0013	0.0018349	0.37834	0.99965	0.9652	-0.051099	0.20681	0.9996	1.119	0.16221
552.3101_5.02	#N/A	0.88871	0.99972	0.93506	-0.096862	0.88773	0.99965	0.98773	-0.017813	0.58027	0.9996	0.82808	-0.27215
766.5377_8.66	#N/A	0.88922	0.99972	1.0008	0.0011477	0.66489	0.99965	0.98273	-0.025136	0.58614	0.9996	1.0591	0.082797
320.0323_2.4	#N/A	0.88938	0.99972	0.96392	-0.053009	0.79601	0.99965	1.0085	0.012237	0.9111	0.9996	0.8589	-0.21944
688.546_8.36	#N/A	0.88939	0.99972	1.0407	0.057549	0.8649	0.99965	1.0481	0.06771	0.96723	0.9996	1.0172	0.024637
378.9187_0.23	#N/A	0.88939	0.99972	1.0036	0.0052347	0.60661	0.99965	1.0172	0.02463	0.42536	0.9996	0.96583	-0.050164
304.236_6.37	#N/A	0.88948	0.99972	1.0108	0.015443	0.97153	0.99965	0.97773	-0.032491	0.82182	0.9996	1.1141	0.15593
246.0748_3.11	#N/A	0.88997	0.99972	1.0526	0.073992	0.80679	0.99965	1.0175	0.025022	0.8611	0.9996	1.2581	0.33119
667.4263_6.92	#N/A	0.89059	0.99972	1.0255	0.036305	0.59457	0.99965	0.94891	-0.075662	0.26708	0.9996	1.2487	0.32047
531.4407_8.18	#N/A	0.89059	0.99972	1.0124	0.01773	0.75905	0.99965	0.93525	-0.096573	0.75136	0.9996	1.2608	0.33431
752.5578_8.91	#N/A	0.89123	0.99972	0.99817	-0.0026427	0.89196	0.99965	1.0026	0.003791	0.98219	0.9996	0.98572	-0.020747
558.46_8.2	#N/A	0.89127	0.99972	0.98304	-0.024675	0.8727	0.99965	0.92634	-0.11039	0.98447	0.9996	1.1471	0.198
711.0307_2.61	#N/A	0.89139	0.99972	1.0155	0.022138	0.87162	0.99965	1.0234	0.033303	0.90256	0.9996	0.99455	-0.0078891
191.0196_0.31	#N/A	0.89193	0.99972	0.97519	-0.036239	0.85597	0.99965	0.96648	-0.049182	0.97884	0.9996	1.0015	0.0021146
510.8827_0.25	#N/A	0.89217	0.99972	1.0061	0.0087442	0.93296	0.99965	1.0142	0.020395	0.90697	0.9996	0.98496	-0.021865
656.317_5.04	#N/A	0.89421	0.99972	1.005	0.0072455	0.70524	0.99965	1.0212	0.03027	0.76168	0.9996	0.95717	-0.063151
465.3577_6.6	#N/A	0.89428	0.99972	0.95286	-0.069666	0.86466	0.99965	0.94125	-0.087356	0.94868	0.9996	0.99486	-0.0074404
718.2893_5.86	#N/A	0.89456	0.99972	0.93671	-0.094318	0.87111	0.99965	0.95991	-0.05903	0.7323	0.9996	0.86589	-0.20775
717.5259_8.69	#N/A	0.89629	0.99972	0.98503	-0.021767	0.95124	0.99965	0.95602	-0.064884	0.87667	0.9996	1.0847	0.11735
129.0559_1.73	#N/A	0.89659	0.99972	1.0859	0.11886	0.82222	0.99965	1.1371	0.18538	0.86433	0.9996	0.95183	-0.071222
356.1606_6.79	#N/A	0.89668	0.99972	0.95963	-0.059453	0.64281	0.99965	0.90334	-0.14665	0.48118	0.9996	1.1354	0.18315
592.2667_5	#N/A	0.89679	0.99972	0.94556	-0.080765	0.99058	0.99965	0.9118	-0.13321	0.8196	0.9996	1.0395	0.055854
581.2401_6.95	#N/A	0.89735	0.99972	1.1408	0.19006	0.98129	0.99965	1.1077	0.14762	0.70533	0.9996	1.2984	0.37675
631.2403_4	#N/A	0.89764	0.99972	0.78468	-0.34983	0.77877	0.99965	0.90978	-0.1364	0.52189	0.9996	0.57535	-0.7975
477.3938_7.7	#N/A	0.89839	0.99972	0.99561	-0.0063429	0.87681	0.99965	0.99434	-0.0081928	0.96901	0.9996	0.99932	-0.00098421
514.8949_0.23	#N/A	0.89862	0.99972	1.0084	0.012042	0.74985	0.99965	1.0187	0.026702	0.717	0.9996	0.98066	-0.028173
830.929_0.4	#N/A	0.89862	0.99972	0.99612	-0.0056137	0.8812	0.99965	0.9958	-0.006076	0.95803	0.9996	0.99698	-0.0043643
381.1736_6.92	#N/A	0.89882	0.99972	1.0119	0.017075	0.61499	0.99965	0.92228	-0.11673	0.27186	0.9996	1.2878	0.36494
303.233_8.66	#N/A	0.89946	0.99972	1.0119	0.017072	0.79905	0.99965	1.0199	0.028438	0.89351	0.9996	0.98793	-0.017526
584.2584_6.95	#N/A	0.90022	0.99972	1.0585	0.081991	0.94812	0.99965	1.0318	0.045165	0.52663	0.9996	1.1533	0.20577
591.3488_5.24	#N/A	0.90026	0.99972	1.065	0.090896	0.8172	0.99965	1.0687	0.095808	0.91712	0.9996	1.0551	0.077322
579.3851_7.9	#N/A	0.90036	0.99972	1.0051	0.0072977	0.93678	0.99965	1.0006	0.00086502	0.9035	0.9996	1.0198	0.028355
788.5232_7.8	#N/A	0.90093	0.99972	0.97553	-0.03574	0.99327	0.99965	0.97322	-0.039157	0.80335	0.9996	0.98256	-0.025383
792.5479_8.55	#N/A	0.90141	0.99972	0.98891	-0.016092	0.83344	0.99965	0.9761	-0.034896	0.72437	0.9996	1.0228	0.032558
242.9438_0.23	#N/A	0.90314	0.99972	1.0023	0.0032987	0.92977	0.99965	1.0025	0.00355	0.9205	0.9996	1.0018	0.002588
621.127_0.29	#N/A	0.90355	0.99972	1.0285	0.040552	0.96876	0.99965	1.0158	0.022572	0.87863	0.9996	1.0696	0.097066
551.4669_8.22	#N/A	0.90437	0.99972	0.90327	-0.14677	0.98034	0.99965	0.93309	-0.099906	0.87981	0.9996	0.82059	-0.28526
163.9419_12.91	#N/A	0.90468	0.99972	0.99836	-0.0023628	0.88575	0.99965	0.99738	-0.0037832	0.98935	0.9996	1.0013	0.0019398
922.5758_9.86	#N/A	0.90487	0.99972	0.99722	-0.0040123	0.94332	0.99965	1.0039	0.0056007	0.91217	0.9996	0.97805	-0.032016
699.4769_8.67	#N/A	0.90586	0.99972	1.0016	0.0022745	0.87036	0.99965	0.99998	-3.5104e-05	0.919	0.9996	1.0062	0.0089438
328.2358_6.27	#N/A	0.90589	0.99972	0.96707	-0.048313	0.81027	0.99965	0.88512	-0.17605	0.8439	0.9996	1.1718	0.22867
478.2932_4.88	#N/A	0.90724	0.99972	0.9624	-0.055289	0.95503	0.99965	0.977	-0.033568	0.79808	0.9996	0.9253	-0.11201
869.5356_8.43	#N/A	0.91018	0.99972	1.0298	0.04243	0.69866	0.99965	0.98598	-0.020367	0.57436	0.9996	1.1426	0.19228
468.8992_0.24	#N/A	0.91061	0.99972	1.021	0.029923	0.96944	0.99965	1.0094	0.01344	0.90211	0.9996	1.055	0.077293
174.9561_0.22	#N/A	0.91082	0.99972	0.99769	-0.0033304	0.86704	0.99965	0.99626	-0.0053997	0.91891	0.9996	1.0018	0.0025989
812.5784_8.91	#N/A	0.91179	0.99972	1.0095	0.01371	0.9312	0.99965	1.0196	0.02795	0.93898	0.9996	0.98174	-0.026583
902.4847_8.78	#N/A	0.91198	0.99972	1.0229	0.032614	0.88472	0.99965	1.0023	0.0032763	0.67673	0.9996	1.0931	0.12837
620.2917_5.56	#N/A	0.91251	0.99972	1.0451	0.063655	0.91157	0.99965	1.0701	0.097769	0.77571	0.9996	0.97468	-0.037
557.3225_5.4	#N/A	0.91275	0.99972	0.98011	-0.028983	0.81916	0.99965	1.0047	0.006696	0.54407	0.9996	0.9124	-0.13227
617.3648_5.46	#N/A	0.91277	0.99972	0.96608	-0.049781	0.98884	0.99965	0.96419	-0.052612	0.80418	0.9996	0.97169	-0.041429
270.7986_0.25	#N/A	0.91373	0.99972	0.99193	-0.011688	0.99786	0.99965	1.0021	0.0030739	0.85269	0.9996	0.96551	-0.050633
879.5923_9.95	#N/A	0.91375	0.99972	0.97459	-0.037127	0.7833	0.99965	1.0459	0.064688	0.76901	0.9996	0.85214	-0.23084
616.3614_5.46	#N/A	0.91448	0.99972	0.96746	-0.047726	0.92634	0.99965	0.96375	-0.053275	0.71275	0.9996	0.9783	-0.031655
464.9511_0.39	#N/A	0.91532	0.99972	0.98162	-0.026766	0.93659	0.99965	0.9634	-0.053796	0.50894	0.9996	1.0352	0.049906
738.507_10.11	#N/A	0.91535	0.99972	0.98558	-0.020951	0.9676	0.99965	0.94639	-0.079491	0.66155	0.9996	1.1283	0.17411
314.0681_0.29	#N/A	0.91616	0.99972	1.0056	0.0081186	0.96459	0.99965	1.0042	0.0060435	0.90612	0.9996	1.0098	0.014131
793.5532_8.69	#N/A	0.91879	0.99972	1.0061	0.0087579	0.85029	0.99965	0.98478	-0.022124	0.47548	0.9996	1.0707	0.098607
111.0097_0.31	#N/A	0.9198	0.99972	1.0074	0.010623	0.93989	0.99965	1.0032	0.0045555	0.95014	0.9996	1.0204	0.029123
217.8652_12.91	#N/A	0.92024	0.99972	0.9973	-0.0038951	0.77648	0.99965	0.99272	-0.010538	0.80717	0.9996	1.0106	0.015169
612.33_5.02	#N/A	0.92092	0.99972	0.95014	-0.073793	0.89956	0.99965	0.99599	-0.0057975	0.6464	0.9996	0.85488	-0.2262
558.1884_2.71	#N/A	0.92093	0.99972	1.0541	0.076075	0.58483	0.99965	1.1675	0.2234	0.62667	0.9996	0.74122	-0.43204
764.5225_10.11	#N/A	0.92171	0.99972	1.0106	0.015174	0.98608	0.99965	0.9757	-0.035495	0.75024	0.9996	1.1315	0.17819
557.4566_8.21	#N/A	0.92183	0.99972	0.98057	-0.028302	0.89884	0.99965	0.92667	-0.10988	0.96596	0.9996	1.1343	0.18183
804.5651_8.77	#N/A	0.92187	0.99972	0.99637	-0.0052525	0.90594	0.99965	0.99286	-0.010344	0.94559	0.9996	1.0063	0.0091199
561.4874_8.76	#N/A	0.92279	0.99972	1.2973	0.37546	0.75197	0.99965	0.98336	-0.024211	0.70333	0.9996	2.3118	1.209
412.1911_7.47	#N/A	0.92366	0.99972	1.0059	0.0085137	0.88876	0.99965	1.0128	0.018366	0.9483	0.9996	0.98618	-0.020078
355.0182_2.61	#N/A	0.92416	0.99972	0.99876	-0.0017901	0.89252	0.99965	0.99751	-0.0036009	0.89859	0.9996	1.0023	0.0033052
379.1577_6.44	#N/A	0.92476	0.99972	0.98398	-0.023302	0.81191	0.99965	0.86944	-0.20184	0.45943	0.9996	1.3701	0.45426
411.3833_7.86	#N/A	0.92545	0.99972	1.0162	0.023174	0.9974	0.99965	1.0325	0.046163	0.86469	0.9996	0.96555	-0.050571
574.4547_7.6	#N/A	0.9255	0.99972	0.94395	-0.083219	0.97846	0.99965	0.89462	-0.16065	0.88815	0.9996	1.0746	0.10382
567.1115_2.46	#N/A	0.92638	0.99972	1.0043	0.0062499	0.75489	0.99965	1.0973	0.13391	0.83348	0.9996	0.75472	-0.40599
539.3173_4.88	#N/A	0.92654	0.99972	0.96674	-0.048795	0.9357	0.99965	0.97978	-0.029465	0.80577	0.9996	0.93372	-0.098945
455.237_1.7	#N/A	0.92781	0.99972	1.0028	0.0040927	0.95595	0.99965	1.0024	0.0035225	0.93838	0.9996	1.0041	0.0058864
233.9309_12.91	#N/A	0.92836	0.99972	1.0792	0.10995	0.94111	0.99965	1.0876	0.12116	0.45267	0.9996	1.0571	0.080152
538.3143_4.88	#N/A	0.92851	0.99972	0.97088	-0.042642	0.91739	0.99965	0.98765	-0.017934	0.78594	0.9996	0.92775	-0.1082
606.4086_7.83	#N/A	0.92998	0.99972	0.936	-0.095423	0.98359	0.99965	0.98404	-0.023214	0.86962	0.9996	0.80841	-0.30684
867.4657_7.8	#N/A	0.93023	0.99972	0.9944	-0.0080965	0.68721	0.99965	1.0129	0.018501	0.62959	0.9996	0.94163	-0.086765
553.3132_5.02	#N/A	0.93066	0.99972	0.9358	-0.095729	0.85014	0.99965	0.99669	-0.0047846	0.6156	0.9996	0.81488	-0.29534
224.0617_3.43	#N/A	0.9307	0.99972	1.0134	0.019153	0.98249	0.99965	1.0193	0.027627	0.89101	0.9996	0.98189	-0.026371
684.2603_5.02	#N/A	0.9315	0.99972	0.94343	-0.084006	0.93591	0.99965	0.98127	-0.027285	0.74375	0.9996	0.86623	-0.20719
846.4764_7.9	#N/A	0.93308	0.99972	1.0039	0.0056279	0.92919	0.99965	0.99605	-0.0057071	0.66324	0.9996	1.0264	0.037646
382.1757_6.92	#N/A	0.93374	0.99972	1.0182	0.02601	0.64505	0.99965	0.92659	-0.10999	0.27683	0.9996	1.3035	0.38237
379.1771_6.92	#N/A	0.93514	0.99972	0.98731	-0.018432	0.64877	0.99965	0.902	-0.14881	0.31823	0.9996	1.2516	0.32377
313.0652_0.29	#N/A	0.93636	0.99972	1.0038	0.0054295	0.92503	0.99965	1.0044	0.0063769	0.9999	0.9999	1.0019	0.0026876
561.4126_7.05	#N/A	0.93754	0.99972	1.0603	0.084434	0.99418	0.99965	1.0747	0.10393	0.89671	0.9996	1.0059	0.0084708
810.5631_8.78	#N/A	0.93811	0.99972	1.0416	0.058867	0.88767	0.99965	1.075	0.10436	0.9156	0.9996	0.95895	-0.060475
587.3174_4.79	#N/A	0.93868	0.99972	0.95381	-0.068232	0.79618	0.99965	0.93757	-0.092997	0.8462	0.9996	1.0107	0.015323
263.7739_12.09	#N/A	0.93979	0.99972	0.98514	-0.021601	0.98117	0.99965	0.99146	-0.012372	0.75335	0.9996	0.96937	-0.044876
159.9781_12.07	#N/A	0.94242	0.99972	1.0152	0.021697	0.91462	0.99965	1.0286	0.040637	0.95016	0.9996	0.97733	-0.033089
589.3331_5.04	#N/A	0.94253	0.99972	1.0139	0.0199	0.61972	0.99965	1.0458	0.064613	0.6117	0.9996	0.92264	-0.11616
114.9891_12.34	#N/A	0.94319	0.99972	1.0049	0.0070782	0.44522	0.99965	1.0433	0.061151	0.060847	0.9996	0.89924	-0.15323
583.5312_9.18	#N/A	0.9433	0.99972	0.99624	-0.0054317	0.85802	0.99965	1.0029	0.0041182	0.77473	0.9996	0.97806	-0.032008
385.0721_1.58	#N/A	0.94453	0.99972	1.0209	0.029887	0.92448	0.99965	1.1166	0.15916	0.83442	0.9996	0.80459	-0.31368
857.6077_9.98	#N/A	0.94496	0.99972	0.97168	-0.04145	0.96049	0.99965	0.96241	-0.055275	0.83048	0.9996	0.99717	-0.0040858
545.4192_7.43	#N/A	0.94558	0.99972	0.98412	-0.023098	0.95269	0.99965	1.005	0.0072507	0.97405	0.9996	0.90465	-0.14457
204.086_0.89	#N/A	0.9456	0.99972	0.99743	-0.0037064	0.7948	0.99965	1.0254	0.03623	0.74751	0.9996	0.92633	-0.1104
661.3973_6.44	#N/A	0.9462	0.99972	1.039	0.0552	0.75765	0.99965	0.90777	-0.13961	0.36076	0.9996	1.4912	0.5765
660.2599_5.04	#N/A	0.94627	0.99972	0.99762	-0.0034359	0.78598	0.99965	1.0225	0.032051	0.6475	0.9996	0.92619	-0.11062
735.5537_8.1	#N/A	0.94654	0.99972	1.0075	0.010723	0.91404	0.99965	0.98957	-0.015133	0.95375	0.9996	1.0576	0.080785
609.5563_10.28	#N/A	0.94666	0.99972	1.0027	0.0038695	0.80443	0.99965	0.99437	-0.0081444	0.52375	0.9996	1.0268	0.038095
1086.6792_5.24	#N/A	0.94696	0.99972	1.0578	0.081077	0.76846	0.99965	1.059	0.082668	0.82045	0.9996	1.055	0.077252
539.4306_7.06	#N/A	0.94706	0.99972	1.0801	0.11115	0.9648	0.99965	1.1065	0.14604	0.95876	0.9996	0.99168	-0.012052
588.0904_2.46	#N/A	0.94734	0.99972	1.003	0.004302	0.78659	0.99965	1.0922	0.12725	0.83831	0.9996	0.76096	-0.3941
572.9274_12	#N/A	0.94844	0.99972	1.0286	0.040713	0.83455	0.99965	0.99967	-0.00048263	0.14144	0.9996	1.1127	0.15404
238.0775_3.69	#N/A	0.94868	0.99972	1.0813	0.11279	0.93506	0.99965	1.0624	0.087368	0.73627	0.9996	1.241	0.3115
790.538_8.54	#N/A	0.95245	0.99972	1.003	0.0043924	0.96108	0.99965	0.99391	-0.008818	0.82453	0.9996	1.0278	0.039501
925.4721_8.37	#N/A	0.95488	0.99972	0.99282	-0.010396	0.8528	0.99965	1.0139	0.019911	0.42941	0.9996	0.92897	-0.10629
804.5739_9.2	#N/A	0.95516	0.99972	0.99823	-0.002556	0.97922	0.99965	0.99156	-0.012223	0.87407	0.9996	1.0194	0.027679
637.4636_7.45	#N/A	0.95621	0.99972	1.0088	0.012612	0.94589	0.99965	1.0476	0.067072	0.52992	0.9996	0.90472	-0.14446
733.5486_8.08	#N/A	0.95639	0.99972	1.0072	0.01038	0.90164	0.99965	1.004	0.0057164	0.93096	0.9996	1.0167	0.023935
790.5581_8.99	#N/A	0.95752	0.99972	0.96756	-0.047576	0.92991	0.99965	0.94254	-0.085374	0.95042	0.9996	1.0493	0.069466
335.0471_0.29	#N/A	0.95757	0.99972	0.99913	-0.0012552	0.86111	0.99965	1.0043	0.0062068	0.81986	0.9996	0.98457	-0.022437
838.5941_8.94	#N/A	0.95809	0.99972	1.043	0.06069	0.98943	0.99965	1.0508	0.071541	0.78726	0.9996	1.0201	0.028654
675.5336_8.08	#N/A	0.95871	0.99972	0.99847	-0.002205	0.96469	0.99965	0.98334	-0.024237	0.98088	0.9996	1.043	0.060792
414.9874_0.28	#N/A	0.96053	0.99972	0.99747	-0.0036609	0.98685	0.99965	0.99905	-0.0013722	0.94339	0.9996	0.99308	-0.010023
448.3065_3.7	#N/A	0.96058	0.99972	1.0794	0.11022	0.79114	0.99965	1.0483	0.068028	0.75309	0.9996	1.1441	0.19425
734.5515_8.08	#N/A	0.96064	0.99972	1.0075	0.010735	0.88945	0.99965	1.0038	0.0054662	0.90988	0.9996	1.0182	0.026054
646.426_6.92	#N/A	0.96308	0.99972	0.9649	-0.051543	0.72038	0.99965	0.83009	-0.26866	0.32143	0.9996	1.4432	0.52923
586.314_4.79	#N/A	0.96398	0.99972	0.96708	-0.048292	0.80309	0.99965	0.95736	-0.062869	0.82416	0.9996	1.0004	0.00060645
453.2828_5.22	#N/A	0.96418	0.99972	0.93955	-0.089965	0.66317	0.99965	0.98879	-0.016263	0.55165	0.9996	0.81709	-0.29143
605.4051_7.83	#N/A	0.96473	0.99972	0.9511	-0.072336	0.97722	0.99965	0.97853	-0.03131	0.91649	0.9996	0.87901	-0.18604
529.3117_5.04	#N/A	0.96477	0.99972	1.0018	0.002541	0.70357	0.99965	1.0399	0.056504	0.58857	0.9996	0.89402	-0.16162
225.0855_0.29	#N/A	0.96587	0.99972	1.0044	0.0063514	0.86207	0.99965	1.0087	0.01248	0.83013	0.9996	0.99189	-0.011753
498.2889_3.93	#N/A	0.96634	0.99972	1.0034	0.0049312	0.79256	0.99965	1.0661	0.092289	0.59783	0.9996	0.78001	-0.35843
839.5977_8.94	#N/A	0.9665	0.99972	1.0287	0.040874	0.948	0.99965	1.0391	0.055371	0.92385	0.9996	0.99842	-0.0022872
792.5334_12.19	#N/A	0.96706	0.99972	0.99663	-0.0048686	0.97468	0.99965	0.98464	-0.022332	0.95813	0.9996	1.0276	0.039277
837.5462_8.32	#N/A	0.96723	0.99972	0.92156	-0.11786	0.98666	0.99965	0.95174	-0.071359	0.95813	0.9996	0.86366	-0.21147
1085.6757_5.25	#N/A	0.96848	0.99972	1.0517	0.072728	0.75205	0.99965	1.0596	0.083469	0.77252	0.9996	1.0326	0.046264
491.373_7.38	#N/A	0.96888	0.99972	1.1205	0.16416	0.89215	0.99965	1.2058	0.27003	0.88939	0.9996	0.90908	-0.13752
410.1743_6.93	#N/A	0.96937	0.99972	1.0036	0.0052557	0.68077	0.99965	0.91609	-0.12645	0.24896	0.9996	1.2951	0.37303
504.2168_2.72	#N/A	0.9699	0.99972	0.97397	-0.03805	0.94973	0.99965	0.98885	-0.016181	0.87629	0.9996	0.90703	-0.14078
130.0843_2.56	#N/A	0.97024	0.99972	0.99761	-0.0034515	0.66453	0.99965	0.97639	-0.034466	0.60131	0.9996	1.0583	0.081704
794.5467_12.19	#N/A	0.97142	0.99972	0.97157	-0.041606	0.58031	0.99965	1.0478	0.067408	0.48072	0.9996	0.76216	-0.39184
714.507_10.15	#N/A	0.97145	0.99972	1.0389	0.055059	0.91077	0.99965	1.0642	0.08982	0.80901	0.9996	0.97663	-0.034111
588.3301_5.04	#N/A	0.97178	0.99972	1.0007	0.00094485	0.5949	0.99965	1.0465	0.065601	0.47334	0.9996	0.87327	-0.1955
606.1585_0.29	#N/A	0.97185	0.99972	1.022	0.031349	0.91388	0.99965	1.0048	0.0068571	0.92426	0.9996	1.0743	0.10337
359.99_0.3	#N/A	0.97244	0.99972	1.0037	0.0053065	0.73348	0.99965	1.0217	0.030906	0.59635	0.9996	0.95172	-0.071391
709.5049_7.8	#N/A	0.97297	0.99972	0.99167	-0.012074	0.93131	0.99965	0.98685	-0.0191	0.9289	0.9996	1.0066	0.0094776
447.347_7.11	#N/A	0.97391	0.99972	1.03	0.042584	0.87157	0.99965	1.0201	0.02876	0.77151	0.9996	1.0647	0.090445
598.9761_2.61	#N/A	0.97476	0.99972	1.0008	0.0010933	0.90451	0.99965	0.99346	-0.0094619	0.748	0.9996	1.0232	0.033034
673.5278_8.08	#N/A	0.97503	0.99972	1.002	0.0028587	0.9431	0.99965	0.99481	-0.0075008	0.95798	0.9996	1.0229	0.032676
309.1721_2.56	#N/A	0.97503	0.99972	0.99902	-0.0014084	0.92371	0.99965	1.0074	0.010621	0.70126	0.9996	0.97597	-0.035091
463.7693_12.92	#N/A	0.97561	0.99972	1.0269	0.038235	0.53572	0.99965	1.1062	0.1456	0.33573	0.9996	0.81902	-0.28802
882.6159_9.99	#N/A	0.97689	0.99972	0.98926	-0.015582	0.85032	0.99965	1.0029	0.0041358	0.60688	0.9996	0.95021	-0.073685
578.3009_5.04	#N/A	0.97791	0.99972	0.99834	-0.0023906	0.7465	0.99965	1.0211	0.030135	0.68863	0.9996	0.93241	-0.10097
621.2947_5.56	#N/A	0.9786	0.99972	1.0525	0.073869	0.79637	0.99965	1.0834	0.11563	0.80832	0.9996	0.96869	-0.045899
786.5633_8.96	#N/A	0.97991	0.99972	1.022	0.031356	0.99385	0.99965	1.0109	0.015648	0.94887	0.9996	1.0507	0.071302
367.2622_6.72	#N/A	0.98007	0.99972	1.0015	0.0022008	0.72974	0.99965	1.0103	0.014729	0.57936	0.9996	0.97582	-0.035317
380.1599_6.44	#N/A	0.98108	0.99972	0.96115	-0.057166	0.73565	0.99965	0.84126	-0.24937	0.48737	0.9996	1.3659	0.44989
545.2929_8.88	#N/A	0.98192	0.99972	1.0189	0.026975	0.88877	0.99965	1.0336	0.04766	0.70979	0.9996	0.97691	-0.033706
674.5309_8.08	#N/A	0.98241	0.99972	0.99833	-0.0024093	0.96178	0.99965	0.99414	-0.0084778	0.91218	0.9996	1.0104	0.014996
496.1007_0.39	#N/A	0.98348	0.99972	0.97823	-0.031752	0.66077	0.99965	1.0883	0.12213	0.64924	0.9996	0.72524	-0.46346
294.1796_4.35	#N/A	0.98363	0.99972	0.99803	-0.0028406	0.75396	0.99965	1.0077	0.011116	0.73129	0.9996	0.9708	-0.042759
305.248_6.66	#N/A	0.98366	0.99972	0.91841	-0.12279	0.73122	0.99965	0.8806	-0.18344	0.65977	0.9996	1.045	0.063509
532.3009_5.25	#N/A	0.98508	0.99972	1.0034	0.004932	0.91352	0.99965	1.0071	0.010151	0.8603	0.9996	0.99326	-0.0097621
552.2024_5.22	#N/A	0.98518	0.99972	0.93805	-0.092268	0.67381	0.99965	0.98474	-0.022187	0.58413	0.9996	0.81653	-0.29242
806.4823_8.08	#N/A	0.98622	0.99972	1.0097	0.013897	0.90642	0.99965	1.0097	0.013906	0.88871	0.9996	1.0097	0.013869
205.8403_0.12	#N/A	0.98634	0.99972	0.97095	-0.042534	0.93895	0.99965	0.93289	-0.10022	0.95118	0.9996	1.1126	0.15389
130.9694_12.36	#N/A	0.98641	0.99972	0.99759	-0.0034804	0.9922	0.99965	0.99673	-0.0047307	0.98453	0.9996	1.0002	0.00027692
1103.6474_5.25	#N/A	0.98679	0.99972	1.0051	0.0072703	0.47636	0.99965	1.0432	0.061069	0.42316	0.9996	0.90469	-0.14451
393.1723_1.96	#N/A	0.98702	0.99972	0.96402	-0.052871	0.53128	0.99965	1.0589	0.082502	0.38769	0.9996	0.62888	-0.66914
613.3333_5.02	#N/A	0.98738	0.99972	0.95397	-0.067984	0.84297	0.99965	0.99976	-0.00035136	0.66912	0.9996	0.86081	-0.21623
764.5223_8.38	#N/A	0.98876	0.99972	#N/A	#N/A	0.99777	0.99965	0.9931	-0.0099874	0.97949	0.9996	1.0215	0.030675
882.5259_7.9	#N/A	0.98894	0.99972	0.99648	-0.0050804	0.49081	0.99965	1.0199	0.028366	0.40455	0.9996	0.93444	-0.097827
627.3745_3.84	#N/A	0.98934	0.99972	1.3401	0.42234	0.97732	0.99965	1.3052	0.38425	0.93947	0.9996	1.6149	0.69148
349.1756_3.07	#N/A	0.9895	0.99972	1.0127	0.018236	0.99422	0.99965	1.0331	0.046933	0.98895	0.9996	0.94839	-0.076446
627.1373_0.29	#N/A	0.98956	0.99972	1.0097	0.013862	0.93614	0.99965	1.0089	0.012807	0.92428	0.9996	1.0118	0.016962
253.1348_6.95	#N/A	0.99134	0.99972	1.0976	0.13433	0.92247	0.99965	1.0609	0.08523	0.8468	0.9996	1.2773	0.35311
647.4293_6.93	#N/A	0.99222	0.99972	0.97578	-0.03537	0.66531	0.99965	0.84188	-0.24831	0.31847	0.9996	1.451	0.53704
658.2441_4.79	#N/A	0.99268	0.99972	0.91451	-0.12894	0.98173	0.99965	0.88426	-0.17746	0.96418	0.9996	1.0266	0.03782
327.2323_6.27	#N/A	0.99273	0.99972	0.98495	-0.021873	0.87739	0.99965	0.91449	-0.12896	0.75025	0.9996	1.166	0.22161
427.1629_6.44	#N/A	0.99368	0.99972	1.0212	0.030314	0.75851	0.99965	0.96182	-0.056154	0.38552	0.9996	1.1957	0.25789
749.1443_2.85	#N/A	0.99555	0.99972	0.94025	-0.088877	0.8697	0.99965	1.0077	0.01109	0.86372	0.9996	0.74827	-0.41836
416.9862_0.28	#N/A	0.99562	0.99972	0.99607	-0.0056843	0.97226	0.99965	0.9971	-0.0041874	0.95204	0.9996	0.99308	-0.01002
215.8691_0.11	#N/A	0.996	0.99972	1.0007	0.00094247	0.96796	0.99965	0.99795	-0.002961	0.9372	0.9996	1.0087	0.012523
192.0239_0.31	#N/A	0.99613	0.99972	1.006	0.0086575	0.97592	0.99965	0.99411	-0.0085293	0.96137	0.9996	1.0408	0.057761
341.9408_12.1	#N/A	0.99621	0.99972	0.99062	-0.013598	0.42722	0.99965	0.96912	-0.045255	0.51683	0.9996	1.0616	0.086221
464.3014_3.69	#N/A	0.99629	0.99972	1.1207	0.16443	0.74401	0.99965	1.181	0.23998	0.35659	0.9996	0.7749	-0.36791
836.5429_8.32	#N/A	0.99713	0.99972	0.9351	-0.096815	0.99341	0.99965	0.95334	-0.068944	0.99384	0.9996	0.89824	-0.15483
383.1757_6.92	#N/A	0.998	0.99972	1.0063	0.0090167	0.6874	0.99965	0.90336	-0.14663	0.24067	0.9996	1.3352	0.41706
855.5933_9.96	#N/A	0.99804	0.99972	0.99836	-0.0023738	0.95122	0.99965	0.99667	-0.0048132	0.93297	0.9996	1.0032	0.0046748
499.2922_3.92	#N/A	0.99848	0.99972	1.007	0.010132	0.75174	0.99965	1.0639	0.089357	0.46317	0.9996	0.80496	-0.31301
855.5067_7.8	#N/A	0.99938	0.99972	0.99319	-0.0098607	0.88458	0.99965	0.99633	-0.0053098	0.80314	0.9996	0.98385	-0.023484
498.784_12.91	#N/A	0.99972	0.99972	0.99618	-0.0055228	0.9068	0.99965	1.0001	0.00021415	0.99422	0.9996	0.98149	-0.026959
237.1466_3.79	#N/A	6.675e-05	0.24143	0.82977	-0.26922	0.0023309	0.99973	0.84345	-0.24563	0.0085418	0.99974	0.79371	-0.33331
275.2775_4.01	#N/A	0.00022329	0.30267	0.8814	-0.18214	0.020628	0.99973	0.9173	-0.12454	0.0016703	0.99974	0.78494	-0.34935
375.3032_6.08	#N/A	0.00025104	0.30267	0.72023	-0.47348	0.0066064	0.99973	0.7422	-0.43011	0.007372	0.99974	0.66429	-0.59012
209.1538_4.43	#N/A	0.0016527	0.99947	0.89115	-0.16625	0.0030189	0.99973	0.88527	-0.17581	0.22934	0.99974	0.90699	-0.14084
218.2116_2.87	#N/A	0.0019902	0.99947	0.89872	-0.15405	0.0046857	0.99973	0.89367	-0.16219	0.22954	0.99974	0.91362	-0.13033
445.8276_0.28	#N/A	0.0021537	0.99947	0.82612	-0.27558	0.018076	0.99973	0.84138	-0.24917	0.06422	0.99974	0.78332	-0.35233
382.3312_5.62	#N/A	0.002223	0.99947	0.83912	-0.25305	0.19297	0.99973	0.92402	-0.114	0.00041622	0.99974	0.62951	-0.66769
373.2742_4.12	#N/A	0.0023945	0.99947	0.49177	-1.0239	0.0056057	0.99973	0.46847	-1.094	0.14488	0.99974	0.63503	-0.6551
594.8467_0.32	#N/A	0.0030343	0.99947	0.87127	-0.19881	0.010472	0.99973	0.85808	-0.22082	0.076504	0.99974	0.91244	-0.1322
250.1778_3.87	#N/A	0.0030725	0.99947	0.9047	-0.1445	0.030183	0.99973	0.9139	-0.12989	0.033545	0.99974	0.87909	-0.18592
156.1375_7.69	#N/A	0.0033852	0.99947	0.69381	-0.52738	0.0027897	0.99973	0.66665	-0.58499	0.40567	0.99974	0.76678	-0.38312
374.3038_6.09	#N/A	0.0042084	0.99947	0.68419	-0.54753	0.041275	0.99973	0.71975	-0.47444	0.047827	0.99974	0.59417	-0.75106
237.1123_4.25	#N/A	0.004508	0.99947	0.91164	-0.13347	0.024992	0.99973	0.91486	-0.12838	0.098218	0.99974	0.90271	-0.14767
713.4461_5.41	#N/A	0.0055159	0.99947	0.89305	-0.16318	0.050782	0.99973	0.91702	-0.12497	0.06252	0.99974	0.82773	-0.27276
851.514_8.05	#N/A	0.0055241	0.99947	0.83735	-0.2561	0.047789	0.99973	0.87679	-0.1897	0.050614	0.99974	0.74519	-0.42433
98.923_0.31	#N/A	0.0056849	0.99947	0.91798	-0.12347	0.069006	0.99973	0.93099	-0.10317	0.0079777	0.99974	0.88224	-0.18076
437.8581_0.31	#N/A	0.0057732	0.99947	0.87443	-0.19358	0.05176	0.99973	0.89343	-0.16257	0.030197	0.99974	0.82303	-0.28098
670.423_5.4	#N/A	0.0061314	0.99947	0.87728	-0.18889	0.072174	0.99973	0.9125	-0.1321	0.02967	0.99974	0.78937	-0.34124
512.8236_12.95	#N/A	0.0065156	0.99947	0.87915	-0.18582	0.091227	0.99973	0.90603	-0.14237	0.0053147	0.99974	0.80301	-0.31651
185.1149_2.81	#N/A	0.0065896	0.99947	0.87351	-0.1951	0.010971	0.99973	0.85995	-0.21768	0.35501	0.99974	0.91163	-0.13348
294.2792_7.08	#N/A	0.0068378	0.99947	0.78849	-0.34284	0.11995	0.99973	0.87061	-0.19991	0.0091197	0.99974	0.6022	-0.7317
273.9476_0.29	#N/A	0.0070382	0.99947	0.88707	-0.17288	0.045582	0.99973	0.89198	-0.16492	0.048002	0.99974	0.87368	-0.19482
562.4035_11.43	#N/A	0.0081069	0.99947	0.86154	-0.21501	0.0076436	0.99973	0.82793	-0.27242	0.67862	0.99974	0.96542	-0.050768
232.9056_0.3	#N/A	0.0081366	0.99947	0.93909	-0.090669	0.067671	0.99973	0.94809	-0.07691	0.033426	0.99974	0.9145	-0.12895
664.4645_5.4	#N/A	0.0087883	0.99947	0.86802	-0.2042	0.046727	0.99973	0.88816	-0.1711	0.081237	0.99974	0.81727	-0.29111
552.8401_0.32	#N/A	0.0091189	0.99947	0.87943	-0.18535	0.060872	0.99973	0.89651	-0.1576	0.070805	0.99974	0.83289	-0.26381
293.2762_7.08	#N/A	0.0092623	0.99947	0.78173	-0.35525	0.036249	0.99973	0.81623	-0.29296	0.1348	0.99974	0.70248	-0.50948
1136.4936_12.11	#N/A	0.0093822	0.99947	0.85458	-0.22671	0.085814	0.99973	0.89849	-0.15442	0.06198	0.99974	0.74708	-0.42067
337.3292_7.22	#N/A	0.0094286	0.99947	0.74257	-0.42941	0.0094461	0.99973	0.75005	-0.41494	0.39661	0.99974	0.72296	-0.46801
240.2324_7.69	#N/A	0.0097331	0.99947	0.73402	-0.44611	0.0015215	0.99973	0.69269	-0.52972	0.68434	0.99974	0.84794	-0.23797
648.4593_5.4	#N/A	0.0098643	0.99947	0.86449	-0.21008	0.15726	0.99973	0.91634	-0.12605	0.01358	0.99974	0.74143	-0.43163
626.2974_5.95	#N/A	0.0099342	0.99947	0.82799	-0.27231	0.02318	0.99973	0.83267	-0.26418	0.24007	0.99974	0.81587	-0.29358
311.3141_7.08	#N/A	0.010684	0.99947	0.76911	-0.37873	0.028305	0.99973	0.77962	-0.35916	0.24153	0.99974	0.74123	-0.432
414.4309_6.37	#N/A	0.011922	0.99947	0.89696	-0.15688	0.23959	0.99973	0.94352	-0.083881	0.0012403	0.99974	0.77235	-0.37267
310.3105_7.08	#N/A	0.012261	0.99947	0.79667	-0.32794	0.045058	0.99973	0.82191	-0.28295	0.17334	0.99974	0.73113	-0.45179
353.3246_6.09	#N/A	0.012765	0.99947	0.72858	-0.45684	0.066761	0.99973	0.74076	-0.43292	0.035195	0.99974	0.69832	-0.51805
363.1777_4.4	C03958, Thyrotropin releasing hormone	0.013039	0.99947	0.84968	-0.235	0.039237	0.99973	0.85673	-0.22308	0.20256	0.99974	0.829	-0.27055
390.9851_0.36	#N/A	0.013306	0.99947	0.90849	-0.13846	0.1098	0.99973	0.93044	-0.10401	0.047186	0.99974	0.84986	-0.2347
927.5146_12.16	#N/A	0.013308	0.99947	0.84681	-0.23989	0.029704	0.99973	0.84926	-0.23573	0.23045	0.99974	0.84067	-0.25039
336.3268_5.92	#N/A	0.01359	0.99947	0.7288	-0.45641	0.14893	0.99973	0.80386	-0.31498	0.024826	0.99974	0.55205	-0.85713
274.274_4.01	#N/A	0.013824	0.99947	0.93117	-0.10288	0.04968	0.99973	0.94625	-0.079701	0.15973	0.99974	0.89117	-0.16623
221.9425_0.28	#N/A	0.014085	0.99947	0.89614	-0.1582	0.065427	0.99973	0.9015	-0.1496	0.053271	0.99974	0.88056	-0.18351
340.3485_7.69	#N/A	0.014546	0.99947	0.74185	-0.4308	0.0025613	0.99973	0.68607	-0.54357	0.78084	0.99974	0.90603	-0.14237
312.3263_7.63	#N/A	0.015346	0.99947	0.75518	-0.4051	0.0092719	0.99973	0.71441	-0.48518	0.61243	0.99974	0.86962	-0.20154
821.5312_8.39	#N/A	0.015799	0.99947	0.86232	-0.2137	0.022377	0.99973	0.85425	-0.22727	0.4025	0.99974	0.884	-0.17788
675.6782_7.69	#N/A	0.0158	0.99947	0.52926	-0.91794	0.0041407	0.99973	0.49017	-1.0286	0.72058	0.99974	0.62113	-0.68704
252.2141_6.11	#N/A	0.015947	0.99947	0.87092	-0.19938	0.066485	0.99973	0.88703	-0.17295	0.15289	0.99974	0.82637	-0.27514
179.1067_4.07	#N/A	0.016028	0.99947	0.92679	-0.10969	0.039754	0.99973	0.92221	-0.11683	0.26025	0.99974	0.93983	-0.08953
111.1165_5.77	#N/A	0.016857	0.99947	0.78343	-0.35213	0.12733	0.99973	0.82047	-0.28547	0.029416	0.99974	0.69628	-0.52227
238.1986_5.81	#N/A	0.016917	0.99947	0.90919	-0.13735	0.23834	0.99973	0.94593	-0.080188	0.0065891	0.99974	0.81507	-0.295
869.5491_12.16	#N/A	0.017254	0.99947	0.87327	-0.19549	0.079303	0.99973	0.8939	-0.16182	0.12788	0.99974	0.82089	-0.28474
142.122_7.69	#N/A	0.017547	0.99947	0.75263	-0.40998	0.0045109	0.99973	0.70025	-0.51407	0.80816	0.99974	0.89806	-0.15511
945.5678_12.07	#N/A	0.017605	0.99947	0.86164	-0.21485	0.090983	0.99973	0.88514	-0.17602	0.069296	0.99974	0.80517	-0.31264
341.3513_7.69	#N/A	0.018044	0.99947	0.71701	-0.47993	0.0090248	0.99973	0.69599	-0.52287	0.54251	0.99974	0.77501	-0.36772
275.2741_7.08	#N/A	0.01824	0.99947	0.81411	-0.29671	0.076714	0.99973	0.83888	-0.25347	0.12085	0.99974	0.75386	-0.40764
457.3504_6.6	#N/A	0.018799	0.99947	0.8436	-0.24536	0.14308	0.99973	0.883	-0.17952	0.036847	0.99974	0.73429	-0.44558
333.3331_5.01	#N/A	0.01882	0.99947	0.78594	-0.3475	0.28391	0.99973	0.87122	-0.1989	0.0059518	0.99974	0.58006	-0.78573
647.4386_5.4	#N/A	0.018987	0.99947	0.87128	-0.1988	0.10245	0.99973	0.8904	-0.16747	0.096216	0.99974	0.81957	-0.28707
444.3377_6.24	#N/A	0.019929	0.99947	0.91371	-0.13019	0.028432	0.99973	0.90484	-0.14426	0.44069	0.99974	0.93909	-0.09067
135.9453_0.07	#N/A	0.020336	0.99947	1.2143	0.28017	0.084757	0.99973	1.1413	0.19063	0.14691	0.99974	1.4805	0.56605
1065.492_12.11	#N/A	0.021404	0.99947	0.89873	-0.15404	0.058768	0.99973	0.90059	-0.15106	0.19817	0.99974	0.89379	-0.162
251.1791_3.87	#N/A	0.021846	0.99947	0.90603	-0.14236	0.082784	0.99973	0.91513	-0.12795	0.1288	0.99974	0.88186	-0.18138
339.3451_7.69	#N/A	0.021927	0.99947	0.77169	-0.37391	0.0042864	0.99973	0.72058	-0.47277	0.80857	0.99974	0.92253	-0.11633
338.3419_7.69	#N/A	0.021972	0.99947	0.77276	-0.37191	0.0043671	0.99973	0.72137	-0.47118	0.80926	0.99974	0.9234	-0.11497
925.5246_12.19	#N/A	0.022436	0.99947	0.89814	-0.15499	0.022532	0.99973	0.88186	-0.18139	0.61302	0.99974	0.94734	-0.078044
567.2607_5.34	C00486, Bilirubin	0.022496	0.99947	0.86695	-0.20599	0.15604	0.99973	0.89943	-0.15292	0.072612	0.99974	0.77729	-0.36348
179.1067_2.86	#N/A	0.02265	0.99947	0.89215	-0.16465	0.094968	0.99973	0.89703	-0.15678	0.091692	0.99974	0.87894	-0.18617
281.1391_4.51	#N/A	0.022997	0.99947	0.86635	-0.20699	0.33224	0.99973	0.93499	-0.096976	0.013874	0.99974	0.69874	-0.51717
488.3521_5.36	#N/A	0.023232	0.99947	0.85966	-0.21816	0.060464	0.99973	0.8848	-0.17658	0.23904	0.99974	0.79544	-0.33018
282.1138_0.34	#N/A	0.023806	0.99947	0.83841	-0.25428	0.079699	0.99973	0.84589	-0.24145	0.16334	0.99974	0.81551	-0.29423
222.8742_0.32	#N/A	0.024209	0.99947	0.88241	-0.18048	0.086081	0.99973	0.88031	-0.18391	0.070982	0.99974	0.88828	-0.17091
157.09_0.34	#N/A	0.024353	0.99947	0.82468	-0.27809	0.12922	0.99973	0.85371	-0.22818	0.046422	0.99974	0.75113	-0.41286
376.3191_5.91	#N/A	0.024483	0.99947	0.73788	-0.43854	0.17531	0.99973	0.78488	-0.34945	0.038184	0.99974	0.62301	-0.68268
450.9728_0.38	#N/A	0.024605	0.99947	0.8746	-0.19331	0.14502	0.99973	0.89858	-0.15428	0.054657	0.99974	0.80411	-0.31454
542.798_0.3	#N/A	0.025539	0.99947	0.87119	-0.19894	0.059758	0.99973	0.88885	-0.16999	0.16979	0.99974	0.83106	-0.26698
352.3218_6.09	#N/A	0.02612	0.99947	0.76172	-0.39266	0.14442	0.99973	0.7926	-0.33533	0.045283	0.99974	0.68652	-0.54262
749.0255_0.35	#N/A	0.026227	0.99947	0.8527	-0.2299	0.10763	0.99973	0.86733	-0.20534	0.10518	0.99974	0.81256	-0.29945
243.2263_7.22	#N/A	0.026818	0.99947	0.69825	-0.51819	0.058269	0.99973	0.70106	-0.51238	0.26361	0.99974	0.69201	-0.53113
196.1513_4.8	#N/A	0.026979	0.99947	0.90014	-0.15177	0.10151	0.99973	0.90327	-0.14677	0.054298	0.99974	0.89172	-0.16534
397.3787_7.98	#N/A	0.027037	0.99947	0.80752	-0.30843	0.127	0.99973	0.84901	-0.23615	0.11169	0.99974	0.71239	-0.48925
581.3698_5.39	#N/A	0.02719	0.99947	0.90576	-0.1428	0.14238	0.99973	0.93504	-0.096896	0.10395	0.99974	0.82977	-0.26921
133.101_3.8	#N/A	0.02724	0.99947	0.9235	-0.11481	0.20825	0.99973	0.94329	-0.08423	0.0065949	0.99974	0.86872	-0.20303
193.158_3.87	#N/A	0.028439	0.99947	0.91211	-0.13272	0.098263	0.99973	0.91375	-0.13013	0.1265	0.99974	0.90748	-0.14007
303.3047_7.69	#N/A	0.028465	0.99947	0.76037	-0.39522	0.0041081	0.99973	0.68814	-0.53922	0.91644	0.99974	0.96967	-0.044434
387.3603_7.64	C00187, Cholesterol	0.029708	0.99947	0.73199	-0.45011	0.076925	0.99973	0.74946	-0.41607	0.25189	0.99974	0.68921	-0.53699
238.1181_4.25	#N/A	0.030309	0.99947	0.88794	-0.17147	0.10966	0.99973	0.89392	-0.16179	0.10288	0.99974	0.87021	-0.20057
568.9342_8	#N/A	0.030672	0.99947	0.89438	-0.16104	0.031409	0.99973	0.87635	-0.19042	0.57938	0.99974	0.95272	-0.069883
730.7661_0.31	#N/A	0.031031	0.99947	0.8787	-0.18656	0.056616	0.99973	0.87431	-0.19378	0.36373	0.99974	0.89136	-0.16592
665.4676_5.4	#N/A	0.031123	0.99947	0.88326	-0.17909	0.095193	0.99973	0.90051	-0.15118	0.19304	0.99974	0.83949	-0.25242
127.024_12.33	#N/A	0.031533	0.99947	1.1431	0.19299	0.26309	0.99973	1.0953	0.13135	0.0061431	0.99974	1.3038	0.38277
408.1327_4.25	#N/A	0.032651	0.99947	0.89202	-0.16485	0.14966	0.99973	0.90386	-0.14583	0.072842	0.99974	0.85849	-0.22013
614.3419_5.95	#N/A	0.032753	0.99947	0.89321	-0.16292	0.061009	0.99973	0.88771	-0.17183	0.35002	0.99974	0.90848	-0.13848
170.1532_7.69	#N/A	0.033957	0.99947	0.77762	-0.36286	0.0045076	0.99973	0.69865	-0.51736	0.93397	0.99974	1.0074	0.010584
756.031_0.35	#N/A	0.034114	0.99947	0.88891	-0.1699	0.18962	0.99973	0.91437	-0.12915	0.054238	0.99974	0.8182	-0.28948
608.8164_0.31	#N/A	0.035443	0.99947	0.90507	-0.14391	0.038985	0.99973	0.88741	-0.17233	0.6277	0.99974	0.95912	-0.060222
649.507_8.32	#N/A	0.036058	0.99947	0.88389	-0.17806	0.1819	0.99973	0.9057	-0.14289	0.077233	0.99974	0.82494	-0.27763
250.1879_5.04	#N/A	0.036208	0.99947	0.91852	-0.12262	0.12815	0.99973	0.92632	-0.11042	0.059414	0.99974	0.89796	-0.15528
195.1016_4.43	#N/A	0.037535	0.99947	0.95017	-0.073738	0.20999	0.99973	0.96247	-0.055188	0.047162	0.99974	0.91593	-0.12668
113.9637_12.95	#N/A	0.03774	0.99947	0.93334	-0.099525	0.074764	0.99973	0.93103	-0.1031	0.25646	0.99974	0.93956	-0.089938
398.9986_0.34	#N/A	0.038142	0.99947	0.88828	-0.17092	0.14441	0.99973	0.90684	-0.14108	0.14463	0.99974	0.83762	-0.25562
366.3734_8.23	#N/A	0.038164	0.99947	0.7277	-0.45859	0.0052381	0.99973	0.6703	-0.57712	0.92123	0.99974	0.89867	-0.15414
564.3248_5.95	#N/A	0.038298	0.99947	0.82649	-0.27493	0.076965	0.99973	0.85016	-0.23419	0.27393	0.99974	0.76777	-0.38125
276.2788_4.01	#N/A	0.038371	0.99947	0.90311	-0.14703	0.34948	0.99973	0.95408	-0.067813	0.027276	0.99974	0.77633	-0.36526
368.3896_8.68	#N/A	0.038436	0.99947	0.83546	-0.25936	0.032643	0.99973	0.81199	-0.30047	0.62696	0.99974	0.90628	-0.14197
602.0768_0.42	#N/A	0.038527	0.99947	0.91228	-0.13245	0.1857	0.99973	0.92947	-0.10552	0.037466	0.99974	0.86622	-0.2072
209.1529_3.47	#N/A	0.03885	0.99947	0.92056	-0.11941	0.15707	0.99973	0.93643	-0.094763	0.11214	0.99974	0.87965	-0.18501
213.1462_3.61	#N/A	0.039648	0.99947	0.91546	-0.12744	0.084606	0.99973	0.91365	-0.13029	0.31041	0.99974	0.92047	-0.11955
125.986_12.37	#N/A	0.040046	0.99947	0.927	-0.10935	0.17266	0.99973	0.93627	-0.095002	0.059455	0.99974	0.90134	-0.14986
679.9041_12.04	#N/A	0.040577	0.99947	1.1189	0.16212	0.0053614	0.99973	1.2049	0.26886	0.36551	0.99974	0.90385	-0.14584
235.8708_12.96	#N/A	0.041232	0.99947	0.84605	-0.24119	0.036539	0.99973	0.77988	-0.35868	0.57259	0.99974	1.0489	0.068904
744.4043_5.84	#N/A	0.042418	0.99947	0.91229	-0.13243	0.053003	0.99973	0.9136	-0.13036	0.4478	0.99974	0.90858	-0.13831
363.2168_3.21	C01124, 18-Hydroxycorticosterone	0.042803	0.99947	0.51959	-0.94456	0.087553	0.99973	0.55151	-0.85853	0.33089	0.99974	0.43495	-1.2011
655.2969_2.65	#N/A	0.042995	0.99947	0.85202	-0.23104	0.088868	0.99973	0.85641	-0.22362	0.32366	0.99974	0.83928	-0.25277
663.3237_2.65	#N/A	0.043368	0.99947	0.82498	-0.27757	0.097281	0.99973	0.84009	-0.25139	0.29397	0.99974	0.78193	-0.35489
1080.5409_12.06	#N/A	0.044101	0.99947	0.87408	-0.19417	0.1184	0.99973	0.87676	-0.18975	0.14017	0.99974	0.86715	-0.20564
1021.4691_8.36	#N/A	0.044209	0.99947	0.82883	-0.27085	0.12338	0.99973	0.83697	-0.25675	0.18652	0.99974	0.80936	-0.30514
983.4501_2.65	#N/A	0.044276	0.99947	0.85668	-0.22318	0.12695	0.99973	0.87119	-0.19895	0.21973	0.99974	0.81515	-0.29486
296.2941_7.69	#N/A	0.044631	0.99947	0.76381	-0.38872	0.037358	0.99973	0.75539	-0.4047	0.55305	0.99974	0.78501	-0.34923
787.605_10.07	#N/A	0.044833	0.99947	0.9044	-0.14497	0.11098	0.99973	0.90285	-0.14745	0.14102	0.99974	0.90852	-0.13841
212.2006_7.69	#N/A	0.044849	0.99947	0.76431	-0.38777	0.014233	0.99973	0.71052	-0.49305	0.86567	0.99974	0.91583	-0.12685
96.9223_0.32	#N/A	0.045193	0.99947	0.9413	-0.087274	0.27534	0.99973	0.95782	-0.062177	0.011129	0.99974	0.89535	-0.15948
214.217_4.95	#N/A	0.045318	0.99947	0.86718	-0.2056	0.22836	0.99973	0.91029	-0.1356	0.084797	0.99974	0.75762	-0.40045
1073.4667_12.15	#N/A	0.045698	0.99947	0.90232	-0.14829	0.29667	0.99973	0.94764	-0.077586	0.088638	0.99974	0.78075	-0.35708
658.5117_6.24	#N/A	0.046196	0.99947	0.90309	-0.14706	0.092199	0.99973	0.90027	-0.15157	0.32909	0.99974	0.91136	-0.1339
458.8517_0.28	#N/A	0.047253	0.99947	0.92463	-0.11306	0.055666	0.99973	0.91629	-0.12612	0.53417	0.99974	0.94998	-0.074032
1091.6045_5.33	#N/A	0.04741	0.99947	0.82336	-0.28041	0.059179	0.99973	0.81462	-0.2958	0.46651	0.99974	0.84847	-0.23706
564.9213_7.82	#N/A	0.04774	0.99947	1.115	0.157	0.15572	0.99973	1.0943	0.13006	0.15851	0.99974	1.1806	0.23954
139.9633_12.95	#N/A	0.047808	0.99947	0.93767	-0.092844	0.25231	0.99973	0.95265	-0.069988	0.018652	0.99974	0.89627	-0.15799
170.0659_12.33	#N/A	0.048056	0.99947	0.93658	-0.094529	0.40833	0.99973	0.96803	-0.04688	0.0041312	0.99974	0.85184	-0.23135
395.3992_5.04	#N/A	0.048273	0.99947	0.72368	-0.46657	0.069167	0.99973	0.6777	-0.56128	0.49077	0.99974	0.87165	-0.19818
631.1522_0.38	#N/A	0.049113	0.99947	0.89155	-0.16561	0.086493	0.99973	0.8924	-0.16424	0.34101	0.99974	0.88889	-0.16992
756.9743_0.4	#N/A	0.049475	0.99947	0.92492	-0.11259	0.13609	0.99973	0.9318	-0.10191	0.20052	0.99974	0.90445	-0.14489
462.2757_4.51	#N/A	0.049491	0.99947	0.91774	-0.12384	0.33607	0.99973	0.9562	-0.064616	0.058184	0.99974	0.81727	-0.29111
426.8423_0.31	#N/A	0.0498	0.99947	0.91353	-0.13047	0.036076	0.99973	0.88675	-0.17341	0.94794	0.99974	0.99575	-0.0061473
1149.5372_12.06	#N/A	0.049896	0.99947	0.91975	-0.12068	0.13606	0.99973	0.9294	-0.10563	0.23588	0.99974	0.89365	-0.16221
939.4956_7.23	#N/A	0.050163	0.99947	0.90514	-0.14378	0.063462	0.99973	0.88814	-0.17115	0.54793	0.99974	0.95583	-0.065177
191.1103_2.65	#N/A	0.0502	0.99947	0.89346	-0.16252	0.21592	0.99973	0.9149	-0.12831	0.099533	0.99974	0.83387	-0.26211
363.0966_2.65	#N/A	0.05026	0.99947	0.90552	-0.14319	0.042733	0.99973	0.88239	-0.18051	0.78339	0.99974	0.97707	-0.033471
805.5563_8.56	#N/A	0.050469	0.99947	0.75136	-0.41243	0.13819	0.99973	0.75515	-0.40516	0.18646	0.99974	0.7422	-0.43011
254.2474_7.69	#N/A	0.050594	0.99947	0.77633	-0.36526	0.0097875	0.99973	0.7254	-0.46314	0.9369	0.99974	0.91842	-0.12278
295.1905_4.42	#N/A	0.050811	0.99947	0.95214	-0.070749	0.10281	0.99973	0.95019	-0.073719	0.31607	0.99974	0.9577	-0.062348
1013.4589_2.65	#N/A	0.050831	0.99947	0.83838	-0.25433	0.087856	0.99973	0.83558	-0.25915	0.39539	0.99974	0.84621	-0.24092
1004.1634_5.33	#N/A	0.050848	0.99947	0.89667	-0.15736	0.038737	0.99973	0.87363	-0.19491	0.76576	0.99974	0.96264	-0.054934
877.58_12.08	#N/A	0.051044	0.99947	0.85417	-0.2274	0.081585	0.99973	0.84509	-0.24282	0.35498	0.99974	0.87676	-0.18975
321.3136_7.69	#N/A	0.051056	0.99947	0.80368	-0.3153	0.0071784	0.99973	0.71764	-0.47867	0.65648	0.99974	1.048	0.067702
141.9586_12.95	#N/A	0.051137	0.99947	0.94337	-0.084111	0.2312	0.99973	0.95392	-0.068062	0.029174	0.99974	0.9142	-0.12942
324.3254_7.39	#N/A	0.052258	0.99947	0.80149	-0.31925	0.059165	0.99973	0.82678	-0.27442	0.4619	0.99974	0.73408	-0.44599
461.2734_4.51	#N/A	0.052327	0.99947	0.90365	-0.14617	0.17935	0.99973	0.92382	-0.11432	0.18137	0.99974	0.85151	-0.2319
750.9651_0.42	#N/A	0.052353	0.99947	0.91643	-0.1259	0.34515	0.99973	0.94765	-0.077572	0.032745	0.99974	0.83385	-0.26214
359.0436_0.35	#N/A	0.052987	0.99947	0.94955	-0.074687	0.17984	0.99973	0.95544	-0.065756	0.12467	0.99974	0.93304	-0.099989
1058.4766_12.15	#N/A	0.053306	0.99947	0.90449	-0.14483	0.22963	0.99973	0.92317	-0.11533	0.041474	0.99974	0.85477	-0.22639
340.9315_0.3	#N/A	0.05341	0.99947	0.88369	-0.17839	0.1277	0.99973	0.88682	-0.17329	0.24673	0.99974	0.87486	-0.19287
837.4502_7.9	#N/A	0.053499	0.99947	0.90605	-0.14234	0.086747	0.99973	0.89568	-0.15895	0.41586	0.99974	0.93562	-0.096006
153.9517_12.42	#N/A	0.053558	0.99947	0.90821	-0.1389	0.075676	0.99973	0.89178	-0.16524	0.48403	0.99974	0.95485	-0.066653
399.3089_6.23	#N/A	0.053672	0.99947	0.94295	-0.084741	0.15504	0.99973	0.94649	-0.079347	0.11423	0.99974	0.93277	-0.1004
267.1955_4.04	#N/A	0.053791	0.99947	0.92217	-0.1169	0.17065	0.99973	0.93097	-0.10319	0.13497	0.99974	0.89841	-0.15455
360.3639_5.42	#N/A	0.053883	0.99947	0.83688	-0.25691	0.37895	0.99973	0.92769	-0.10828	0.02853	0.99974	0.63111	-0.66403
430.2525_3.98	#N/A	0.05419	0.99947	0.90778	-0.13959	0.047178	0.99973	0.89824	-0.15482	0.65074	0.99974	0.93448	-0.097761
149.0232_4.03	#N/A	0.054408	0.99947	0.94495	-0.081684	0.14645	0.99973	0.94766	-0.077559	0.18464	0.99974	0.93738	-0.093291
802.5375_8.24	#N/A	0.054438	0.99947	0.68164	-0.55291	0.13037	0.99973	0.69132	-0.53257	0.25676	0.99974	0.65729	-0.60541
551.1933_2.65	#N/A	0.055032	0.99947	0.88622	-0.17426	0.026337	0.99973	0.85426	-0.22726	0.94529	0.99974	0.99498	-0.007265
154.9925_12.95	#N/A	0.055066	0.99947	0.88167	-0.18168	0.19919	0.99973	0.89064	-0.16709	0.030754	0.99974	0.85721	-0.22228
659.4014_5.15	#N/A	0.055087	0.99947	0.84249	-0.24727	0.10916	0.99973	0.83303	-0.26356	0.28493	0.99974	0.86758	-0.20493
129.9542_12.95	#N/A	0.055431	0.99947	1.1485	0.19973	0.16425	0.99973	1.1315	0.17822	0.16388	0.99974	1.2042	0.26803
287.8524_12.25	#N/A	0.055896	0.99947	1.1017	0.13978	0.11182	0.99973	1.0968	0.13333	0.31687	0.99974	1.1164	0.15881
639.6609_10.37	#N/A	0.056594	0.99947	0.92016	-0.12005	0.081037	0.99973	0.90653	-0.14157	0.49708	0.99974	0.96079	-0.057701
608.322_5.95	#N/A	0.057433	0.99947	0.88388	-0.17807	0.31348	0.99973	0.92325	-0.11521	0.049804	0.99974	0.78366	-0.3517
230.8901_0.28	#N/A	0.057871	0.99947	0.92952	-0.10544	0.30486	0.99973	0.95436	-0.067402	0.067836	0.99974	0.86292	-0.2127
134.0323_0.33	#N/A	0.058025	0.99947	0.90727	-0.1404	0.21039	0.99973	0.91663	-0.12558	0.03749	0.99974	0.88056	-0.18351
1003.4339_2.65	#N/A	0.058245	0.99947	0.86731	-0.20538	0.22491	0.99973	0.89631	-0.15793	0.12778	0.99974	0.78911	-0.34169
156.0493_0.32	#N/A	0.05861	0.99947	0.89506	-0.15995	0.21748	0.99973	0.92438	-0.11345	0.11141	0.99974	0.80677	-0.30976
268.2706_7.22	#N/A	0.058701	0.99947	0.83731	-0.25616	0.039024	0.99973	0.84086	-0.25006	0.54615	0.99974	0.82928	-0.27007
347.1352_2.65	#N/A	0.058763	0.99947	0.9013	-0.14991	0.069401	0.99973	0.884	-0.17788	0.61923	0.99974	0.95335	-0.068926
364.2183_3.21	#N/A	0.059338	0.99947	0.58494	-0.77364	0.11062	0.99973	0.59702	-0.74414	0.36741	0.99974	0.54735	-0.86947
843.6681_10.38	#N/A	0.059497	0.99947	0.83387	-0.26211	0.1265	0.99973	0.8318	-0.2657	0.26478	0.99974	0.84007	-0.25142
275.1451_2.65	#N/A	0.060532	0.99947	0.87883	-0.18634	0.05604	0.99973	0.84414	-0.24445	0.77495	0.99974	0.99242	-0.010984
580.2931_5.95	#N/A	0.060894	0.99947	0.84876	-0.23658	0.09273	0.99973	0.85389	-0.22787	0.3916	0.99974	0.83516	-0.25988
616.2704_5.96	#N/A	0.061149	0.99947	0.91018	-0.13577	0.10802	0.99973	0.92496	-0.11253	0.33932	0.99974	0.8724	-0.19693
990.4953_12.16	#N/A	0.061358	0.99947	0.89637	-0.15783	0.11556	0.99973	0.90312	-0.14701	0.35156	0.99974	0.87796	-0.18778
294.1785_4.25	#N/A	0.061972	0.99947	0.90825	-0.13884	0.20952	0.99973	0.92185	-0.1174	0.074499	0.99974	0.8693	-0.20208
301.2375_7.9	#N/A	0.062113	0.99947	0.84949	-0.23533	0.20098	0.99973	0.85989	-0.21777	0.09728	0.99974	0.81745	-0.2908
140.5434_5.34	#N/A	0.062212	0.99947	0.87938	-0.18543	0.050412	0.99973	0.85527	-0.22555	0.66811	0.99974	0.94845	-0.076355
114.9022_0.32	#N/A	0.062926	0.99947	0.91985	-0.12052	0.23204	0.99973	0.9423	-0.085743	0.15566	0.99974	0.85658	-0.22334
661.3201_2.65	#N/A	0.063082	0.99947	0.84766	-0.23844	0.11111	0.99973	0.8441	-0.24451	0.39072	0.99974	0.858	-0.22095
198.936_0.28	#N/A	0.063123	0.99947	0.93515	-0.096729	0.12172	0.99973	0.9346	-0.097585	0.34446	0.99974	0.93676	-0.09425
725.5368_10.18	#N/A	0.063751	0.99947	0.78916	-0.34161	0.19483	0.99973	0.80599	-0.31116	0.055147	0.99974	0.7488	-0.41736
339.1686_5.45	#N/A	0.06386	0.99947	0.71019	-0.49373	0.15254	0.99973	0.71649	-0.48098	0.2317	0.99974	0.69017	-0.53497
625.5207_12.21	#N/A	0.064497	0.99947	0.81321	-0.2983	0.1399	0.99973	0.83859	-0.25396	0.3075	0.99974	0.75085	-0.41341
944.5645_12.07	#N/A	0.064594	0.99947	0.86314	-0.21234	0.19801	0.99973	0.87972	-0.18488	0.15	0.99974	0.82065	-0.28516
104.9966_0.3	#N/A	0.06496	0.99947	0.90376	-0.14598	0.34954	0.99973	0.93593	-0.095525	0.0077386	0.99974	0.81048	-0.30314
704.0482_0.38	#N/A	0.064989	0.99947	0.93307	-0.099937	0.19811	0.99973	0.94329	-0.084232	0.14886	0.99974	0.90573	-0.14284
312.19_2.65	#N/A	0.065264	0.99947	0.86802	-0.2042	0.21889	0.99973	0.88689	-0.17317	0.056211	0.99974	0.80939	-0.30509
662.3242_2.65	#N/A	0.065629	0.99947	0.84432	-0.24413	0.090013	0.99973	0.83274	-0.26405	0.49236	0.99974	0.87733	-0.18881
361.9517_0.35	#N/A	0.065862	0.99947	0.8989	-0.15377	0.28075	0.99973	0.9355	-0.096186	0.12174	0.99974	0.80607	-0.31102
246.243_3.49	#N/A	0.066104	0.99947	0.93231	-0.10112	0.25049	0.99973	0.94608	-0.079963	0.086709	0.99974	0.89492	-0.16016
302.1749_5.95	#N/A	0.066107	0.99947	0.84652	-0.24039	0.084657	0.99973	0.84247	-0.2473	0.43789	0.99974	0.85765	-0.22154
268.2642_7.7	#N/A	0.066343	0.99947	0.79474	-0.33145	0.011597	0.99973	0.74252	-0.42949	0.95604	0.99974	0.94563	-0.080649
298.3469_4.88	#N/A	0.066503	0.99947	0.60839	-0.71693	0.20035	0.99973	0.59315	-0.75352	0.087908	0.99974	0.66601	-0.58639
1074.4601_12.15	#N/A	0.066548	0.99947	0.91359	-0.13038	0.32578	0.99973	0.94754	-0.077735	0.11588	0.99974	0.82957	-0.26956
337.0616_0.36	#N/A	0.066606	0.99947	0.96066	-0.057895	0.15745	0.99973	0.96187	-0.056089	0.22123	0.99974	0.95722	-0.063078
574.2652_5.34	#N/A	0.06697	0.99947	0.89737	-0.15623	0.3907	0.99973	0.9445	-0.082383	0.089219	0.99974	0.77012	-0.37684
550.8602_0.32	#N/A	0.067221	0.99947	0.9193	-0.1214	0.058822	0.99973	0.90332	-0.14668	0.69419	0.99974	0.96885	-0.04565
243.9556_0.29	#N/A	0.067301	0.99947	0.9057	-0.1429	0.22039	0.99973	0.92496	-0.11254	0.041245	0.99974	0.85508	-0.22586
763.9853_0.36	#N/A	0.067362	0.99947	0.91749	-0.12424	0.11475	0.99973	0.91545	-0.12745	0.33287	0.99974	0.92284	-0.11585
630.2792_5.95	#N/A	0.067861	0.99947	0.89021	-0.16779	0.14992	0.99973	0.91045	-0.13534	0.30346	0.99974	0.83761	-0.25565
308.2463_7.9	#N/A	0.067936	0.99947	0.8794	-0.18541	0.10557	0.99973	0.87356	-0.19503	0.45294	0.99974	0.89595	-0.15851
341.359_8.2	#N/A	0.068162	0.99947	0.7946	-0.3317	0.013208	0.99973	0.73173	-0.45063	0.96001	0.99974	0.97066	-0.042955
1121.5008_12.08	#N/A	0.068322	0.99947	0.90277	-0.14756	0.339	0.99973	0.93907	-0.090697	0.081854	0.99974	0.80777	-0.30798
336.3264_7.22	#N/A	0.068402	0.99947	0.78704	-0.3455	0.050076	0.99973	0.79757	-0.32631	0.64645	0.99974	0.75764	-0.40042
322.3163_7.69	#N/A	0.06863	0.99947	0.79788	-0.32576	0.0078945	0.99973	0.72099	-0.47195	0.65114	0.99974	1.0142	0.020305
460.27_4.51	#N/A	0.068681	0.99947	0.93452	-0.097699	0.25559	0.99973	0.95461	-0.067023	0.15284	0.99974	0.88208	-0.18101
373.303_4.65	#N/A	0.068706	0.99947	0.87198	-0.19764	0.29624	0.99973	0.911	-0.13447	0.015082	0.99974	0.75102	-0.41308
550.6293_7.76	#N/A	0.068724	0.99947	0.96029	-0.058462	0.16361	0.99973	0.96024	-0.058537	0.15481	0.99974	0.96043	-0.058247
251.1635_4.52	#N/A	0.068855	0.99947	0.91979	-0.12062	0.093479	0.99973	0.90586	-0.14264	0.51585	0.99974	0.95931	-0.059932
868.5292_8.37	#N/A	0.069032	0.99947	0.7459	-0.42295	0.2065	0.99973	0.78753	-0.34459	0.19353	0.99974	0.66087	-0.59757
866.5396_12.15	#N/A	0.069699	0.99947	0.88837	-0.17077	0.13103	0.99973	0.9001	-0.15184	0.31943	0.99974	0.85982	-0.21789
201.1842_5.44	#N/A	0.070405	0.99947	0.61669	-0.69738	0.18865	0.99973	0.62377	-0.68091	0.14267	0.99974	0.58882	-0.76409
315.2611_6.47	#N/A	0.070599	0.99947	0.75086	-0.41338	0.1083	0.99973	0.73538	-0.44343	0.41872	0.99974	0.7887	-0.34245
383.9664_0.42	#N/A	0.07139	0.99947	0.92262	-0.11619	0.21023	0.99973	0.93429	-0.09805	0.16374	0.99974	0.88807	-0.17125
402.983_0.32	#N/A	0.071567	0.99947	0.90449	-0.14483	0.18287	0.99973	0.91365	-0.13028	0.23722	0.99974	0.8791	-0.18591
183.9873_12.95	#N/A	0.071744	0.99947	0.89307	-0.16316	0.067841	0.99973	0.86011	-0.21741	0.97961	0.99974	0.9976	-0.0034608
176.5291_5.34	#N/A	0.072914	0.99947	0.89168	-0.16541	0.3468	0.99973	0.93519	-0.096667	0.097535	0.99974	0.77092	-0.37535
214.2519_4.17	#N/A	0.073698	0.99947	0.78619	-0.34705	0.16057	0.99973	0.80042	-0.32118	0.17784	0.99974	0.7326	-0.44891
439.2003_4.51	#N/A	0.074177	0.99947	0.9143	-0.12927	0.13042	0.99973	0.90883	-0.13792	0.39683	0.99974	0.92983	-0.10496
776.5755_10.18	#N/A	0.075196	0.99947	0.82659	-0.27476	0.17692	0.99973	0.81684	-0.29187	0.096849	0.99974	0.85212	-0.23087
240.2322_4.14	#N/A	0.07525	0.99947	0.88926	-0.16932	0.34203	0.99973	0.9623	-0.055435	0.058103	0.99974	0.70484	-0.50463
722.4193_5.84	#N/A	0.0755	0.99947	0.87004	-0.20085	0.061776	0.99973	0.8367	-0.25721	0.72017	0.99974	0.95686	-0.063618
1189.4996_12.08	#N/A	0.075569	0.99947	0.92014	-0.12007	0.040183	0.99973	0.90434	-0.14506	0.77799	0.99974	0.96454	-0.052082
495.7208_12.25	#N/A	0.075777	0.99947	0.89122	-0.16614	0.63073	0.99973	0.96345	-0.053721	0.0058291	0.99974	0.73173	-0.45062
280.0927_0.32	#N/A	0.077491	0.99947	0.74764	-0.41958	0.20979	0.99973	0.76692	-0.38285	0.23807	0.99974	0.69943	-0.51575
132.1018_2.65	#N/A	0.077518	0.99947	0.90905	-0.13756	0.11108	0.99973	0.90348	-0.14643	0.48518	0.99974	0.92576	-0.11128
158.9615_0.07	#N/A	0.077529	0.99947	0.68474	-0.54636	0.23294	0.99973	0.69484	-0.52525	0.14328	0.99974	0.65994	-0.59959
804.8487_12.05	#N/A	0.078014	0.99947	1.096	0.13223	0.18377	0.99973	1.0864	0.1196	0.25995	0.99974	1.1225	0.16666
501.2794_5.11	#N/A	0.078722	0.99947	0.7214	-0.47113	0.25681	0.99973	0.74897	-0.41703	0.19874	0.99974	0.65145	-0.61827
340.3576_8.2	#N/A	0.079314	0.99947	0.79718	-0.32703	0.014503	0.99973	0.72056	-0.47281	0.96612	0.99974	1.0188	0.026812
257.0743_0.39	#N/A	0.079395	0.99947	0.94857	-0.076168	0.20687	0.99973	0.95241	-0.070341	0.18798	0.99974	0.93779	-0.09267
1023.4126_2.65	#N/A	0.079659	0.99947	0.86981	-0.20123	0.12172	0.99973	0.85499	-0.22603	0.45008	0.99974	0.91009	-0.13592
150.0911_2.65	#N/A	0.080603	0.99947	0.90943	-0.13697	0.13748	0.99973	0.9101	-0.1359	0.40417	0.99974	0.90744	-0.14013
473.2652_4.52	#N/A	0.080681	0.99947	0.92975	-0.10508	0.39691	0.99973	0.96421	-0.052577	0.070807	0.99974	0.84312	-0.24619
337.2737_5.01	#N/A	0.080688	0.99947	0.68838	-0.53871	0.18135	0.99973	0.6747	-0.56768	0.30125	0.99974	0.72462	-0.46471
1081.5389_12.06	#N/A	0.081585	0.99947	0.89424	-0.16127	0.26367	0.99973	0.91192	-0.13302	0.12733	0.99974	0.84907	-0.23605
412.7777_12.37	#N/A	0.081718	0.99947	0.85888	-0.21947	0.34433	0.99973	0.90421	-0.14526	0.077089	0.99974	0.75214	-0.41093
96.9612_12.95	#N/A	0.081803	0.99947	0.91995	-0.12037	0.13505	0.99973	0.91669	-0.12549	0.41071	0.99974	0.92887	-0.10646
216.9332_0.3	#N/A	0.082006	0.99947	0.94094	-0.087818	0.16371	0.99973	0.94058	-0.088382	0.30109	0.99974	0.94197	-0.086251
650.4765_7.73	#N/A	0.08203	0.99947	0.75896	-0.39791	0.32317	0.99973	0.85803	-0.22089	0.028993	0.99974	0.36764	-1.4436
180.0092_0.32	#N/A	0.08254	0.99947	0.84244	-0.24736	0.41141	0.99973	0.89082	-0.1668	0.0084706	0.99974	0.7197	-0.47453
334.9102_0.29	#N/A	0.082606	0.99947	0.91059	-0.13513	0.17595	0.99973	0.91279	-0.13164	0.24212	0.99974	0.90447	-0.14486
869.3785_5.95	#N/A	0.083164	0.99947	0.85147	-0.23197	0.049873	0.99973	0.8511	-0.2326	0.59892	0.99974	0.85254	-0.23016
842.6637_10.38	#N/A	0.083733	0.99947	0.87542	-0.19195	0.27019	0.99973	0.89362	-0.16226	0.01777	0.99974	0.82057	-0.2853
311.1871_2.65	#N/A	0.083893	0.99947	0.88922	-0.16939	0.21773	0.99973	0.9051	-0.14385	0.20586	0.99974	0.84273	-0.24686
302.3057_4.46	#N/A	0.084016	0.99947	0.93298	-0.10008	0.26274	0.99973	0.94748	-0.077831	0.088229	0.99974	0.89543	-0.15935
971.612_5.32	#N/A	0.084101	0.99947	0.73318	-0.44775	0.27259	0.99973	0.78306	-0.3528	0.19546	0.99974	0.61503	-0.70127
360.3241_7.69	#N/A	0.084483	0.99947	0.79954	-0.32275	0.037032	0.99973	0.77135	-0.37454	0.80174	0.99974	0.87225	-0.19719
118.9426_12.95	#N/A	0.084989	0.99947	0.83307	-0.26348	0.064941	0.99973	0.7866	-0.3463	0.60203	0.99974	1.005	0.0071661
235.1691_5	#N/A	0.086237	0.99947	0.96006	-0.058806	0.31381	0.99973	0.97069	-0.042912	0.09057	0.99974	0.93066	-0.10368
248.8719_0.31	#N/A	0.086332	0.99947	0.92705	-0.10929	0.27336	0.99973	0.94135	-0.087196	0.12702	0.99974	0.8876	-0.17201
70.0648_0.35	C00555, 4-Aminobutanal	0.086369	0.99947	0.86174	-0.21468	0.43449	0.99973	0.90418	-0.14532	0.017081	0.99974	0.73934	-0.4357
884.5351_12.17	#N/A	0.087362	0.99947	0.85371	-0.22818	0.19742	0.99973	0.87214	-0.19737	0.30116	0.99974	0.80637	-0.31049
785.5891_8.99	#N/A	0.088153	0.99947	0.88385	-0.17812	0.16162	0.99973	0.88965	-0.16869	0.38057	0.99974	0.86821	-0.20388
845.5164_8.34	#N/A	0.088825	0.99947	0.78001	-0.35843	0.25344	0.99973	0.82857	-0.27131	0.15571	0.99974	0.6602	-0.59903
423.3861_6.23	#N/A	0.08976	0.99947	1.0971	0.13365	0.29666	0.99973	1.0638	0.089167	0.089363	0.99974	1.2126	0.2781
930.5162_12.14	#N/A	0.090072	0.99947	0.90112	-0.15021	0.20329	0.99973	0.92085	-0.11896	0.30592	0.99974	0.84948	-0.23535
286.643_5.34	#N/A	0.090327	0.99947	0.86674	-0.20633	0.40508	0.99973	0.9152	-0.12785	0.083795	0.99974	0.73824	-0.43784
199.9817_0.29	#N/A	0.090382	0.99947	0.91631	-0.12609	0.22511	0.99973	0.92705	-0.10928	0.24849	0.99974	0.88719	-0.17268
668.2738_2.65	#N/A	0.09098	0.99947	0.89011	-0.16794	0.010339	0.99973	0.80984	-0.3043	0.46858	0.99974	1.1389	0.18763
426.1419_4.14	#N/A	0.091507	0.99947	0.87484	-0.19291	0.11756	0.99973	0.86747	-0.20512	0.53604	0.99974	0.89823	-0.15484
712.6475_10.44	#N/A	0.091601	0.99947	0.92096	-0.11879	0.059631	0.99973	0.89066	-0.16705	0.9112	0.99974	1.0131	0.018827
211.0688_0.38	#N/A	0.09213	0.99947	0.9142	-0.12942	0.090689	0.99973	0.89058	-0.16718	0.8341	0.99974	0.98677	-0.019217
194.9627_12.27	#N/A	0.092517	0.99947	0.88059	-0.18346	0.19824	0.99973	0.90025	-0.1516	0.31379	0.99974	0.82875	-0.27099
117.0691_0.34	#N/A	0.092975	0.99947	0.88077	-0.18317	0.28989	0.99973	0.9007	-0.15087	0.099926	0.99974	0.8209	-0.28472
923.5012_12.17	#N/A	0.094157	0.99947	0.91202	-0.13287	0.18387	0.99973	0.91852	-0.12262	0.35855	0.99974	0.89382	-0.16194
628.2952_5.95	#N/A	0.094161	0.99947	0.88822	-0.17101	0.15979	0.99973	0.88892	-0.16987	0.39592	0.99974	0.8864	-0.17397
877.8049_10.53	#N/A	0.094371	0.99947	0.9097	-0.13653	0.061855	0.99973	0.88511	-0.17608	0.91755	0.99974	0.97756	-0.032741
316.0829_0.36	#N/A	0.095037	0.99947	0.94394	-0.083236	0.15056	0.99973	0.93997	-0.089316	0.40159	0.99974	0.9559	-0.065071
576.4123_5.39	#N/A	0.09517	0.99947	0.9073	-0.14036	0.045434	0.99973	0.87917	-0.18578	0.90642	0.99974	0.98776	-0.017767
782.5698_8.55	#N/A	0.095671	0.99947	0.77265	-0.37211	0.21323	0.99973	0.78679	-0.34595	0.24302	0.99974	0.73901	-0.43633
351.2822_7.71	#N/A	0.096653	0.99947	0.88526	-0.17582	0.0675	0.99973	0.87563	-0.19161	0.66578	0.99974	0.91737	-0.12442
443.8718_0.28	#N/A	0.097084	0.99947	0.87538	-0.19203	0.086637	0.99973	0.85448	-0.22689	0.69966	0.99974	0.94304	-0.084616
804.5524_8.56	#N/A	0.097236	0.99947	0.80961	-0.3047	0.20515	0.99973	0.81257	-0.29944	0.28952	0.99974	0.80222	-0.31793
409.1631_4.14	#N/A	0.097321	0.99947	0.91258	-0.13198	0.20361	0.99973	0.91252	-0.13208	0.20091	0.99974	0.91276	-0.13169
291.1703_2.65	#N/A	0.097674	0.99947	0.9228	-0.11592	0.12005	0.99973	0.91637	-0.126	0.56702	0.99974	0.94237	-0.085636
196.0968_2.65	#N/A	0.09783	0.99947	0.92135	-0.11818	0.1969	0.99973	0.93015	-0.10446	0.32624	0.99974	0.89568	-0.15895
226.2162_7.69	#N/A	0.098801	0.99947	0.82097	-0.2846	0.013189	0.99973	0.7294	-0.45521	0.75394	0.99974	1.0937	0.12926
272.9451_0.29	#N/A	0.09883	0.99947	0.92479	-0.11281	0.18488	0.99973	0.92661	-0.10997	0.35024	0.99974	0.91958	-0.12095
786.6014_10.07	#N/A	0.098865	0.99947	0.90087	-0.15061	0.19422	0.99973	0.89687	-0.15703	0.20388	0.99974	0.91158	-0.13356
432.2418_4.51	#N/A	0.099345	0.99947	0.89036	-0.16754	0.19136	0.99973	0.89822	-0.15486	0.36447	0.99974	0.86827	-0.20378
460.9666_0.33	#N/A	0.099758	0.99947	0.90284	-0.14746	0.22364	0.99973	0.90647	-0.14167	0.18265	0.99974	0.89276	-0.16366
607.4505_7.34	#N/A	0.099856	0.99947	0.84571	-0.24177	0.12841	0.99973	0.83365	-0.26249	0.53919	0.99974	0.87945	-0.18533
190.1072_2.65	#N/A	0.10049	0.99947	0.92018	-0.12001	0.13228	0.99973	0.91413	-0.12953	0.53996	0.99974	0.93821	-0.092016
376.3193_6.51	#N/A	0.10051	0.99947	0.80393	-0.31485	0.14938	0.99973	0.84363	-0.24532	0.45112	0.99974	0.71105	-0.49198
963.4863_12.16	#N/A	0.10107	0.99947	0.9078	-0.13956	0.23925	0.99973	0.92321	-0.11528	0.2927	0.99974	0.86714	-0.20567
798.9998_0.34	#N/A	0.10115	0.99947	0.91056	-0.13518	0.32402	0.99973	0.9309	-0.1033	0.13872	0.99974	0.85475	-0.22642
309.1813_2.65	#N/A	0.10128	0.99947	0.90467	-0.14453	0.22204	0.99973	0.91557	-0.12726	0.27431	0.99974	0.87251	-0.19676
221.1173_4.42	#N/A	0.10136	0.99947	0.93199	-0.10161	0.14925	0.99973	0.92648	-0.11017	0.48547	0.99974	0.94751	-0.077782
714.4482_5.4	#N/A	0.10147	0.99947	0.90034	-0.15146	0.24582	0.99973	0.92255	-0.1163	0.26814	0.99974	0.84369	-0.24522
317.0844_0.36	#N/A	0.1016	0.99947	0.9441	-0.082986	0.2322	0.99973	0.94958	-0.074631	0.18758	0.99974	0.92772	-0.10824
935.5546_12.16	#N/A	0.10161	0.99947	0.90738	-0.14021	0.16898	0.99973	0.90349	-0.14643	0.41516	0.99974	0.9191	-0.12171
591.2643_5.34	#N/A	0.1017	0.99947	0.91877	-0.12222	0.38614	0.99973	0.94854	-0.076212	0.14885	0.99974	0.83952	-0.25237
465.3169_5.62	#N/A	0.10214	0.99947	0.79499	-0.33099	0.25539	0.99973	0.83317	-0.26332	0.16357	0.99974	0.71827	-0.4774
778.4722_7.9	#N/A	0.10219	0.99947	0.91893	-0.12197	0.070764	0.99973	0.90893	-0.13776	0.65536	0.99974	0.94728	-0.078142
116.0705_0.35	C00148, L-Proline	0.10241	0.99947	0.86927	-0.20212	0.47424	0.99973	0.917	-0.12501	0.029009	0.99974	0.73539	-0.44343
114.0656_0.34	#N/A	0.10256	0.99947	0.88275	-0.17992	0.21912	0.99973	0.89042	-0.16744	0.2319	0.99974	0.86044	-0.21685
223.1479_2.42	#N/A	0.10259	0.99947	0.94501	-0.081599	0.089997	0.99973	0.93365	-0.099054	0.71783	0.99974	0.97767	-0.032585
783.5735_8.56	#N/A	0.10269	0.99947	0.76317	-0.38993	0.21081	0.99973	0.76389	-0.38857	0.27038	0.99974	0.76143	-0.39322
310.1845_2.65	#N/A	0.10275	0.99947	0.89171	-0.16535	0.25098	0.99973	0.90878	-0.138	0.22601	0.99974	0.84165	-0.2487
253.1922_3.59	#N/A	0.10356	0.99947	0.75293	-0.40941	0.18516	0.99973	0.76507	-0.38633	0.33898	0.99974	0.69882	-0.51701
415.2117_4.51	#N/A	0.10357	0.99947	0.93329	-0.099601	0.27787	0.99973	0.94861	-0.076108	0.22326	0.99974	0.89267	-0.16381
128.9508_12.95	#N/A	0.10375	0.99947	0.96014	-0.058679	0.33198	0.99973	0.96873	-0.045836	0.036501	0.99974	0.93562	-0.096002
325.1761_2.54	#N/A	0.10408	0.99947	0.79899	-0.32376	0.17835	0.99973	0.79516	-0.33069	0.41315	0.99974	0.81011	-0.30381
332.0564_0.38	#N/A	0.10409	0.99947	0.89668	-0.15734	0.1823	0.99973	0.89694	-0.15692	0.39291	0.99974	0.89589	-0.15861
577.2633_5.15	#N/A	0.10438	0.99947	0.84389	-0.24487	0.24356	0.99973	0.85396	-0.22776	0.26524	0.99974	0.81782	-0.29014
1007.4415_2.65	#N/A	0.10461	0.99947	0.88308	-0.17938	0.13267	0.99973	0.87402	-0.19426	0.5754	0.99974	0.90959	-0.13671
812.089_9.07	#N/A	0.10479	0.99947	1.1045	0.14345	0.36089	0.99973	1.072	0.10024	0.10999	0.99974	1.2185	0.28511
554.4616_6.25	#N/A	0.10492	0.99947	0.92707	-0.10925	0.11562	0.99973	0.92531	-0.112	0.64216	0.99974	0.93208	-0.10148
644.2677_5.5	#N/A	0.10515	0.99947	0.92278	-0.11594	0.43079	0.99973	0.95776	-0.062257	0.13884	0.99974	0.82908	-0.27042
277.2157_5.78	#N/A	0.10574	0.99947	0.78283	-0.35323	0.12635	0.99973	0.84551	-0.2421	0.57065	0.99974	0.64573	-0.63099
904.4807_8.56	#N/A	0.10599	0.99947	0.8425	-0.24726	0.29535	0.99973	0.86642	-0.20686	0.1372	0.99974	0.7796	-0.35919
934.5443_12.16	#N/A	0.10653	0.99947	0.88998	-0.16815	0.24517	0.99973	0.90555	-0.14313	0.28821	0.99974	0.84679	-0.23993
525.2814_12.11	#N/A	0.10678	0.99947	0.83011	-0.26863	0.22637	0.99973	0.84762	-0.23851	0.15583	0.99974	0.78846	-0.34289
578.4186_6.71	#N/A	0.10711	0.99947	0.79175	-0.33688	0.26222	0.99973	0.81507	-0.295	0.25738	0.99974	0.7266	-0.46077
187.1487_4.52	#N/A	0.10722	0.99947	0.92265	-0.11614	0.074013	0.99973	0.91504	-0.1281	0.73485	0.99974	0.94615	-0.079865
692.8227_0.31	#N/A	0.10735	0.99947	0.91143	-0.13379	0.081732	0.99973	0.87881	-0.18638	0.99971	0.99974	1.0032	0.0045672
241.1805_6.47	#N/A	0.10812	0.99947	0.92491	-0.11261	0.09956	0.99973	0.90573	-0.14285	0.85959	0.99974	0.98175	-0.026579
1086.6412_7.62	#N/A	0.10884	0.99947	0.918	-0.12344	0.10417	0.99973	0.89468	-0.16056	0.89756	0.99974	0.98749	-0.018164
601.5181_12.22	#N/A	0.10906	0.99947	0.82977	-0.26922	0.39001	0.99973	0.87234	-0.19704	0.15264	0.99974	0.71734	-0.47928
450.32_6.04	#N/A	0.10942	0.99947	0.93976	-0.089641	0.12529	0.99973	0.93395	-0.09858	0.63719	0.99974	0.95701	-0.063394
379.1716_2.22	#N/A	0.10984	0.99947	0.87122	-0.19889	0.27044	0.99973	0.91006	-0.13597	0.24776	0.99974	0.77276	-0.37191
626.5233_12.22	#N/A	0.11035	0.99947	0.86362	-0.21153	0.099793	0.99973	0.84548	-0.24216	0.61918	0.99974	0.91107	-0.13436
680.5207_8.27	#N/A	0.11044	0.99947	0.69593	-0.52299	0.23818	0.99973	0.72027	-0.47338	0.25457	0.99974	0.61436	-0.70284
395.2211_5.22	#N/A	0.11056	0.99947	0.80516	-0.31266	0.16751	0.99973	0.80558	-0.3119	0.46239	0.99974	0.80401	-0.31471
507.3654_5.95	#N/A	0.11072	0.99947	0.80944	-0.305	0.17416	0.99973	0.81323	-0.29827	0.42264	0.99974	0.80066	-0.32073
118.0862_0.35	#N/A	0.11073	0.99947	0.90802	-0.13921	0.33853	0.99973	0.93755	-0.093038	0.13086	0.99974	0.81893	-0.28819
768.7537_0.31	#N/A	0.11118	0.99947	0.92623	-0.11056	0.23687	0.99973	0.93073	-0.10357	0.30015	0.99974	0.91381	-0.13004
260.1675_4.07	#N/A	0.11158	0.99947	0.86548	-0.20843	0.53488	0.99973	1.0052	0.0075402	0.064007	0.99974	0.53869	-0.89248
233.1896_5.55	#N/A	0.1121	0.99947	0.92686	-0.10958	0.25644	0.99973	0.93552	-0.096159	0.24609	0.99974	0.90401	-0.14559
381.2078_6.6	#N/A	0.11227	0.99947	0.91811	-0.12326	0.19269	0.99973	0.91485	-0.1284	0.24116	0.99974	0.92659	-0.11
305.1717_4.13	#N/A	0.11327	0.99947	0.92742	-0.10871	0.16623	0.99973	0.91673	-0.12542	0.45375	0.99974	0.95934	-0.059882
833.5894_8.69	#N/A	0.11356	0.99947	0.87092	-0.19938	0.24749	0.99973	0.89589	-0.15861	0.12198	0.99974	0.81684	-0.29187
551.392_6.08	#N/A	0.11365	0.99947	0.75594	-0.40365	0.27293	0.99973	0.7687	-0.37951	0.20466	0.99974	0.7193	-0.47534
708.7349_10.37	#N/A	0.11448	0.99947	1.0775	0.10772	0.16949	0.99973	1.0804	0.11163	0.47914	0.99974	1.069	0.096275
556.8708_0.31	#N/A	0.11449	0.99947	0.93041	-0.10406	0.18823	0.99973	0.93231	-0.10112	0.3892	0.99974	0.92551	-0.11168
832.5858_8.7	#N/A	0.11462	0.99947	0.88196	-0.18122	0.24196	0.99973	0.90388	-0.1458	0.13635	0.99974	0.83357	-0.26263
488.8731_0.3	#N/A	0.11511	0.99947	0.88523	-0.17587	0.18521	0.99973	0.88225	-0.18073	0.36834	0.99974	0.89276	-0.16365
312.3168_7.08	#N/A	0.11525	0.99947	0.84114	-0.24958	0.10728	0.99973	0.8401	-0.25136	0.70872	0.99974	0.84389	-0.24487
331.1629_2.65	#N/A	0.1154	0.99947	0.92894	-0.10634	0.17339	0.99973	0.92854	-0.10696	0.47728	0.99974	0.93011	-0.10452
332.3317_5.02	#N/A	0.11574	0.99947	0.84882	-0.23648	0.40743	0.99973	0.89935	-0.15305	0.091067	0.99974	0.71081	-0.49246
454.9544_0.34	#N/A	0.11608	0.99947	0.93468	-0.097454	0.3292	0.99973	0.95601	-0.064901	0.20423	0.99974	0.8742	-0.19397
665.5187_8.47	C00165, Diacylglycerol	0.11612	0.99947	0.92538	-0.11188	0.55639	0.99973	0.96156	-0.056554	0.026993	0.99974	0.82591	-0.27594
271.134_4.48	#N/A	0.11663	0.99947	0.93364	-0.099064	0.24216	0.99973	0.93578	-0.095762	0.23701	0.99974	0.92769	-0.10828
773.9691_5.33	#N/A	0.11694	0.99947	0.81043	-0.30324	0.3143	0.99973	0.86973	-0.20136	0.26322	0.99974	0.66528	-0.58797
159.0915_1.03	C00525, D-Tryptophan	0.11698	0.99947	0.44869	-1.1562	0.35854	0.99973	0.41084	-1.2834	0.038914	0.99974	0.62172	-0.68567
871.5304_8.39	#N/A	0.1171	0.99947	1.1212	0.165	0.071275	0.99973	1.1576	0.21118	0.98921	0.99974	1.0299	0.042555
853.5575_8.37	#N/A	0.11755	0.99947	0.74127	-0.43194	0.26923	0.99973	0.78012	-0.35824	0.26661	0.99974	0.66771	-0.58271
623.5055_12.22	#N/A	0.1179	0.99947	0.83792	-0.25512	0.41725	0.99973	0.89922	-0.15326	0.12003	0.99974	0.70515	-0.504
180.9898_12.95	#N/A	0.11793	0.99947	0.89111	-0.16632	0.11491	0.99973	0.87674	-0.18978	0.79877	0.99974	0.93149	-0.10238
232.8902_12.37	#N/A	0.11835	0.99947	1.1407	0.18989	0.18385	0.99973	1.1468	0.19766	0.43539	0.99974	1.1224	0.16653
347.1853_4.27	#N/A	0.11874	0.99947	0.94276	-0.085034	0.12541	0.99973	0.93765	-0.092875	0.66399	0.99974	0.9579	-0.062056
786.5154_8.58	#N/A	0.119	0.99947	0.84654	-0.24035	0.21938	0.99973	0.84845	-0.23709	0.32384	0.99974	0.84086	-0.25006
167.0702_4.43	#N/A	0.12019	0.99947	0.96482	-0.051666	0.22756	0.99973	0.96672	-0.048827	0.34508	0.99974	0.95953	-0.059604
800.6138_10.1	#N/A	0.12056	0.99947	0.85114	-0.23254	0.24377	0.99973	0.85598	-0.22435	0.23114	0.99974	0.83864	-0.25388
198.183_7.69	#N/A	0.12128	0.99947	0.83453	-0.26097	0.041784	0.99973	0.77931	-0.35974	0.99218	0.99974	0.9809	-0.027819
401.342_7.42	#N/A	0.12134	0.99947	0.89148	-0.16573	0.38759	0.99973	0.96778	-0.047254	0.066639	0.99974	0.64873	-0.62431
900.8008_10.51	#N/A	0.12219	0.99947	0.91175	-0.13328	0.40601	0.99973	0.94442	-0.0825	0.14097	0.99974	0.83071	-0.26758
678.2085_5.5	#N/A	0.12268	0.99947	0.92794	-0.1079	0.37359	0.99973	0.95529	-0.06599	0.1916	0.99974	0.85466	-0.22658
325.0046_0.43	#N/A	0.12314	0.99947	0.91434	-0.1292	0.21666	0.99973	0.91378	-0.13008	0.31984	0.99974	0.91582	-0.12687
247.0924_0.38	#N/A	0.12371	0.99947	0.94438	-0.082557	0.29051	0.99973	0.95122	-0.072147	0.15166	0.99974	0.92498	-0.11251
224.1714_7.9	#N/A	0.1239	0.99947	0.89444	-0.16095	0.10035	0.99973	0.87024	-0.20052	0.91145	0.99974	0.9705	-0.043205
448.3378_7.9	#N/A	0.12414	0.99947	0.88094	-0.18289	0.16234	0.99973	0.86159	-0.21493	0.56417	0.99974	0.9421	-0.086045
1031.6315_5.34	#N/A	0.1244	0.99947	0.82765	-0.27291	0.43401	0.99973	0.89027	-0.16769	0.17887	0.99974	0.67415	-0.56885
110.0089_0.28	#N/A	0.12455	0.99947	0.93644	-0.094741	0.21287	0.99973	0.94078	-0.088063	0.38041	0.99974	0.92339	-0.11499
183.1714_5.44	#N/A	0.12467	0.99947	0.65047	-0.62045	0.1711	0.99973	0.62723	-0.67293	0.52062	0.99974	0.74504	-0.42462
997.5011_12.12	#N/A	0.12472	0.99947	0.92058	-0.11938	0.36053	0.99973	0.94972	-0.074421	0.22288	0.99974	0.84434	-0.24411
298.8205_0.32	#N/A	0.12479	0.99947	0.90654	-0.14156	0.21121	0.99973	0.90183	-0.14907	0.40777	0.99974	0.91937	-0.12129
214.9169_0.28	#N/A	0.12658	0.99947	0.96175	-0.056265	0.19314	0.99973	0.95874	-0.060788	0.44631	0.99974	0.97028	-0.043525
588.8125_0.29	#N/A	0.12734	0.99947	0.92681	-0.10965	0.58263	0.99973	0.9619	-0.056041	0.032678	0.99974	0.83056	-0.26785
416.2155_4.51	#N/A	0.12764	0.99947	0.92807	-0.1077	0.5177	0.99973	0.96869	-0.045896	0.15629	0.99974	0.82132	-0.28399
913.566_12.19	#N/A	0.12804	0.99947	0.87538	-0.19201	0.2346	0.99973	0.88354	-0.17863	0.35724	0.99974	0.85158	-0.23179
362.2764_5.03	#N/A	0.12831	0.99947	0.82423	-0.27889	0.313	0.99973	0.8333	-0.26309	0.25328	0.99974	0.80051	-0.32101
368.34_8.26	#N/A	0.12843	0.99947	0.77208	-0.37317	0.2466	0.99973	0.76953	-0.37795	0.23585	0.99974	0.78232	-0.35417
1015.6666_5.34	#N/A	0.12867	0.99947	0.85358	-0.2284	0.19523	0.99973	0.86029	-0.21711	0.46097	0.99974	0.83521	-0.25978
664.5145_8.47	#N/A	0.12871	0.99947	0.93661	-0.094472	0.34945	0.99973	0.95336	-0.068912	0.16497	0.99974	0.89326	-0.16284
239.9654_12.37	#N/A	0.12882	0.99947	1.0729	0.10151	0.19763	0.99973	1.0744	0.10356	0.41625	0.99974	1.0689	0.096074
373.9636_12.17	#N/A	0.12885	0.99947	0.90271	-0.14767	0.33874	0.99973	0.92454	-0.1132	0.037563	0.99974	0.84774	-0.2383
852.4059_4.51	#N/A	0.12932	0.99947	0.90744	-0.14012	0.52944	0.99973	0.9534	-0.068849	0.077395	0.99974	0.7857	-0.34795
359.2528_4.78	#N/A	0.12934	0.99947	0.80037	-0.32126	0.2058	0.99973	0.77483	-0.36805	0.43467	0.99974	0.88407	-0.17778
1049.4527_12.16	#N/A	0.13002	0.99947	0.91513	-0.12795	0.44966	0.99973	0.95003	-0.073959	0.097957	0.99974	0.81333	-0.29809
144.1018_2.65	#N/A	0.13003	0.99947	0.92343	-0.11493	0.15537	0.99973	0.91775	-0.12382	0.59875	0.99974	0.94051	-0.088484
159.1573_3.87	#N/A	0.13052	0.99947	1.1942	0.25605	0.29666	0.99973	1.1456	0.1961	0.26049	0.99974	1.3585	0.44201
1026.4131_2.65	#N/A	0.13132	0.99947	0.89936	-0.15303	0.11858	0.99973	0.88226	-0.18073	0.79686	0.99974	0.95403	-0.06789
86.0966_2.65	#N/A	0.13133	0.99947	0.9173	-0.12454	0.17708	0.99973	0.91673	-0.12543	0.53428	0.99974	0.91897	-0.12192
670.4994_7.29	#N/A	0.13167	0.99947	0.83073	-0.26755	0.30359	0.99973	0.86455	-0.20997	0.26093	0.99974	0.74137	-0.43173
287.0558_0.38	#N/A	0.13221	0.99947	0.93223	-0.10124	0.062218	0.99973	0.91375	-0.13013	0.99795	0.99974	0.99171	-0.012011
692.2481_2.65	#N/A	0.13237	0.99947	0.91887	-0.12206	0.14013	0.99973	0.90359	-0.14626	0.70219	0.99974	0.95996	-0.058959
315.08_0.36	#N/A	0.13239	0.99947	0.94973	-0.074404	0.17195	0.99973	0.94444	-0.082463	0.52951	0.99974	0.96579	-0.050221
521.8667_0.35	#N/A	0.13278	0.99947	0.94263	-0.085236	0.52428	0.99973	0.97475	-0.036892	0.028417	0.99974	0.86038	-0.21695
243.0192_12.17	#N/A	0.13281	0.99947	0.91645	-0.12587	0.44807	0.99973	0.95459	-0.06705	0.082785	0.99974	0.82302	-0.281
736.8581_12.08	#N/A	0.13283	0.99947	0.90855	-0.13837	0.40537	0.99973	0.94206	-0.086107	0.11721	0.99974	0.82643	-0.27504
128.0189_0.28	#N/A	0.13287	0.99947	0.93464	-0.097522	0.21859	0.99973	0.93757	-0.093009	0.43043	0.99974	0.92618	-0.11063
769.9925_0.35	#N/A	0.13333	0.99947	0.92304	-0.11554	0.60241	0.99973	0.96615	-0.049683	0.008731	0.99974	0.80769	-0.30813
691.54_7.77	#N/A	0.13345	0.99947	0.90278	-0.14755	0.068709	0.99973	0.84951	-0.23529	0.71623	0.99974	1.0631	0.088319
282.6642_5.95	#N/A	0.13376	0.99947	0.87746	-0.1886	0.091423	0.99973	0.86666	-0.20646	0.62541	0.99974	0.90551	-0.14319
815.6362_10.32	#N/A	0.13383	0.99947	0.86188	-0.21445	0.062804	0.99973	0.80188	-0.31854	0.82319	0.99974	1.0501	0.070488
267.647_5.34	#N/A	0.13443	0.99947	0.92811	-0.10764	0.36104	0.99973	0.95014	-0.073783	0.25356	0.99974	0.86703	-0.20584
385.3434_7.27	#N/A	0.13443	0.99947	0.8562	-0.22398	0.20396	0.99973	0.88268	-0.18004	0.47328	0.99974	0.78176	-0.35521
326.3785_5.23	#N/A	0.13465	0.99947	0.71556	-0.48286	0.32604	0.99973	0.77242	-0.37253	0.18028	0.99974	0.524	-0.93237
112.8959_0.32	#N/A	0.13474	0.99947	0.9377	-0.092796	0.29931	0.99973	0.95007	-0.073896	0.2946	0.99974	0.90218	-0.14852
523.2538_4.05	#N/A	0.1354	0.99947	0.91729	-0.12455	0.11471	0.99973	0.89502	-0.16	0.88099	0.99974	0.9875	-0.018147
120.0809_2.65	#N/A	0.13552	0.99947	0.92881	-0.10655	0.18694	0.99973	0.92772	-0.10824	0.51986	0.99974	0.93204	-0.10154
965.481_12.17	#N/A	0.13589	0.99947	0.92553	-0.11166	0.1995	0.99973	0.93003	-0.10465	0.4912	0.99974	0.91284	-0.13156
476.279_4.86	#N/A	0.1369	0.99947	0.62132	-0.6866	0.27051	0.99973	0.66601	-0.58638	0.35952	0.99974	0.53776	-0.89498
176.0571_0.35	#N/A	0.13745	0.99947	0.89048	-0.16735	0.31581	0.99973	0.90463	-0.14461	0.23234	0.99974	0.85182	-0.23137
182.985_12.95	#N/A	0.13757	0.99947	0.9417	-0.086665	0.26551	0.99973	0.94446	-0.082439	0.18447	0.99974	0.93337	-0.09948
401.7644_12.25	#N/A	0.13766	0.99947	1.1405	0.18971	0.14181	0.99973	1.1538	0.20635	0.68332	0.99974	1.1019	0.13994
592.8495_0.32	#N/A	0.13824	0.99947	0.91925	-0.12148	0.1828	0.99973	0.91313	-0.1311	0.55327	0.99974	0.93641	-0.094792
739.0629_0.35	#N/A	0.13866	0.99947	0.92253	-0.11633	0.82667	0.99973	1.0065	0.0092794	0.011897	0.99974	0.71576	-0.48246
247.5958_4.51	#N/A	0.13879	0.99947	0.90913	-0.13744	0.85705	0.99973	0.99326	-0.0097566	0.015898	0.99974	0.70518	-0.50393
500.2785_4.86	#N/A	0.13964	0.99947	0.69521	-0.52447	0.28929	0.99973	0.69734	-0.52006	0.33508	0.99974	0.68849	-0.53849
604.2889_5.5	#N/A	0.14046	0.99947	0.91493	-0.12827	0.19052	0.99973	0.91222	-0.13254	0.50636	0.99974	0.92287	-0.1158
405.948_0.4	#N/A	0.1409	0.99947	0.95543	-0.065781	0.44439	0.99973	0.97125	-0.042092	0.14363	0.99974	0.91033	-0.13554
1150.5386_12.05	#N/A	0.14118	0.99947	0.90566	-0.14297	0.44839	0.99973	0.93483	-0.097231	0.087959	0.99974	0.82674	-0.27449
784.5855_8.99	#N/A	0.14125	0.99947	0.8916	-0.16552	0.20484	0.99973	0.89207	-0.16477	0.49635	0.99974	0.89038	-0.16751
820.5308_8.56	#N/A	0.14138	0.99947	0.83643	-0.25769	0.22715	0.99973	0.81799	-0.28985	0.37404	0.99974	0.88925	-0.16935
1000.4266_2.65	#N/A	0.14144	0.99947	0.87385	-0.19454	0.13276	0.99973	0.86222	-0.21387	0.7065	0.99974	0.91145	-0.13376
481.3244_5.48	#N/A	0.14209	0.99947	0.79259	-0.33536	0.41552	0.99973	0.82648	-0.27495	0.17331	0.99974	0.70473	-0.50486
576.5084_12.22	#N/A	0.14409	0.99947	0.86535	-0.20865	0.53638	0.99973	0.91971	-0.12074	0.11203	0.99974	0.72525	-0.46346
249.2517_7.21	#N/A	0.14427	0.99947	0.84945	-0.2354	0.017393	0.99973	0.78052	-0.35749	0.69098	0.99974	1.0261	0.037168
341.3051_7.22	#N/A	0.14429	0.99947	0.86189	-0.21442	0.097185	0.99973	0.84295	-0.24648	0.76582	0.99974	0.90828	-0.13879
340.9295_12.08	#N/A	0.14433	0.99947	1.0864	0.11953	0.17413	0.99973	1.1042	0.14297	0.62255	0.99974	1.0387	0.054808
409.2927_2.69	#N/A	0.14438	0.99947	0.90997	-0.13611	0.079922	0.99973	0.87975	-0.18483	0.98225	0.99974	1.0035	0.0049868
313.274_5.32	#N/A	0.1445	0.99947	0.84754	-0.23864	0.41404	0.99973	0.8902	-0.16781	0.1681	0.99974	0.73434	-0.44548
312.1889_4.25	#N/A	0.14479	0.99947	0.94674	-0.078956	0.23731	0.99973	0.94866	-0.076037	0.41812	0.99974	0.94114	-0.087517
357.9831_12.24	#N/A	0.14544	0.99947	0.89361	-0.16228	0.21294	0.99973	0.88854	-0.17049	0.48948	0.99974	0.90763	-0.13983
371.314_7.71	#N/A	0.14582	0.99947	0.83608	-0.25828	0.24558	0.99973	0.82221	-0.28242	0.34771	0.99974	0.87834	-0.18715
805.0282_5.95	#N/A	0.14606	0.99947	0.71667	-0.48062	0.20903	0.99973	0.72346	-0.46701	0.48799	0.99974	0.70073	-0.51307
1072.7281_5.95	#N/A	0.14643	0.99947	0.76752	-0.38173	0.23821	0.99973	0.7694	-0.37819	0.41321	0.99974	0.76334	-0.38959
283.1427_2.41	#N/A	0.14656	0.99947	0.91195	-0.13297	0.069348	0.99973	0.87562	-0.19162	0.86842	0.99974	1.0211	0.030181
86.096_0.36	#N/A	0.14702	0.99947	0.9221	-0.117	0.42939	0.99973	0.95917	-0.060148	0.19298	0.99974	0.82494	-0.27764
1071.7299_5.94	#N/A	0.14827	0.99947	0.78235	-0.35411	0.22593	0.99973	0.77586	-0.36613	0.43678	0.99974	0.79603	-0.3291
712.7915_0.31	#N/A	0.14843	0.99947	0.94449	-0.082397	0.59734	0.99973	0.97625	-0.034678	0.043283	0.99974	0.86181	-0.21456
802.6358_10.34	#N/A	0.14934	0.99947	0.87624	-0.19061	0.26822	0.99973	0.87076	-0.19966	0.13443	0.99974	0.89086	-0.16672
422.878_0.3	#N/A	0.14947	0.99947	1.0873	0.12079	0.054017	0.99973	1.1418	0.1913	0.5889	0.99974	0.95618	-0.064649
733.0533_0.35	#N/A	0.14975	0.99947	0.93463	-0.097535	0.30327	0.99973	0.94949	-0.074782	0.33163	0.99974	0.89349	-0.16248
456.9931_0.36	#N/A	0.15065	0.99947	0.89056	-0.16722	0.18713	0.99973	0.86634	-0.20699	0.60293	0.99974	0.96261	-0.054974
232.5704_5.14	#N/A	0.15078	0.99947	0.8562	-0.22398	0.371	0.99973	0.89031	-0.16761	0.18287	0.99974	0.76145	-0.39317
299.2944_8.41	#N/A	0.15084	0.99947	0.83759	-0.25569	0.26837	0.99973	0.86015	-0.21733	0.36701	0.99974	0.78884	-0.34219
663.4558_9.46	#N/A	0.15128	0.99947	1.1651	0.22051	0.31356	0.99973	1.141	0.19032	0.29592	0.99974	1.247	0.31844
173.9547_12.29	#N/A	0.15133	0.99947	0.89932	-0.1531	0.41608	0.99973	0.93323	-0.099701	0.13664	0.99974	0.81879	-0.28843
434.2393_2.48	#N/A	0.15133	0.99947	0.85465	-0.2266	0.15607	0.99973	0.82493	-0.27766	0.71834	0.99974	0.94829	-0.076602
488.2043_12.24	#N/A	0.15136	0.99947	0.92755	-0.10851	0.43324	0.99973	0.95931	-0.059928	0.14691	0.99974	0.8435	-0.24554
160.0605_0.38	#N/A	0.15156	0.99947	0.95297	-0.069493	0.32817	0.99973	0.95982	-0.059169	0.1956	0.99974	0.93329	-0.099595
358.368_5.25	#N/A	0.15195	0.99947	0.91984	-0.12054	0.65418	0.99973	0.96453	-0.052103	0.016358	0.99974	0.79487	-0.33122
825.6137_9.21	#N/A	0.15197	0.99947	0.92575	-0.1113	0.2282	0.99973	0.9178	-0.12374	0.35964	0.99974	0.94938	-0.074945
234.0813_2.41	#N/A	0.15199	0.99947	0.89867	-0.15414	0.074001	0.99973	0.85737	-0.22201	0.86877	0.99974	1.0419	0.05916
177.0547_4.03	#N/A	0.15212	0.99947	0.95238	-0.070391	0.30681	0.99973	0.95831	-0.061434	0.28377	0.99974	0.93506	-0.096875
249.1848_5.04	#N/A	0.15273	0.99947	0.96281	-0.054683	0.51927	0.99973	0.97739	-0.032997	0.031909	0.99974	0.92269	-0.11609
700.4918_8.26	#N/A	0.15299	0.99947	0.64123	-0.64108	0.34646	0.99973	0.68479	-0.54627	0.20213	0.99974	0.49264	-1.0214
420.89_0.3	#N/A	0.153	0.99947	0.92136	-0.11816	0.68312	0.99973	0.97678	-0.033891	0.096029	0.99974	0.78597	-0.34746
322.0064_0.43	#N/A	0.15324	0.99947	0.92265	-0.11615	0.29821	0.99973	0.92639	-0.11031	0.25501	0.99974	0.91238	-0.1323
412.2424_3.98	#N/A	0.15357	0.99947	0.94465	-0.08215	0.086392	0.99973	0.92577	-0.11127	0.92278	0.99974	0.99805	-0.0028156
828.5522_8.45	#N/A	0.1539	0.99947	0.69517	-0.52456	0.32519	0.99973	0.71293	-0.48816	0.30382	0.99974	0.65933	-0.60093
480.2282_4.25	#N/A	0.15397	0.99947	0.93909	-0.090661	0.54076	0.99973	0.97011	-0.043776	0.076841	0.99974	0.85396	-0.22776
473.1662_5.11	#N/A	0.15436	0.99947	0.79841	-0.3248	0.29544	0.99973	0.8079	-0.30775	0.36578	0.99974	0.77302	-0.37143
699.0397_0.39	#N/A	0.15441	0.99947	0.93044	-0.10402	0.24473	0.99973	0.93621	-0.095095	0.43577	0.99974	0.91319	-0.13102
206.0812_2.42	C05660, 5-Methoxyindoleacetate	0.1545	0.99947	0.78242	-0.35399	0.33417	0.99973	0.79259	-0.33535	0.02296	0.99974	0.74998	-0.41508
515.3142_5.34	#N/A	0.15488	0.99947	0.88771	-0.17185	0.31272	0.99973	0.90283	-0.14748	0.35321	0.99974	0.84787	-0.23808
821.5333_8.56	#N/A	0.15555	0.99947	0.84567	-0.24183	0.21454	0.99973	0.81902	-0.28803	0.50848	0.99974	0.91873	-0.12229
527.2949_2.22	#N/A	0.15615	0.99947	0.86744	-0.20516	0.18754	0.99973	0.85133	-0.2322	0.64682	0.99974	0.91694	-0.1251
371.327_4.66	#N/A	0.1562	0.99947	0.93419	-0.09821	0.54519	0.99973	0.99962	-0.00054812	0.014653	0.99974	0.75887	-0.39807
667.6925_10.4	#N/A	0.15648	0.99947	0.93888	-0.090991	0.12347	0.99973	0.92174	-0.11756	0.93225	0.99974	0.99285	-0.010353
439.3336_8.07	#N/A	0.15656	0.99947	0.88104	-0.18272	0.21403	0.99973	0.87572	-0.19145	0.53493	0.99974	0.89762	-0.15582
1024.4099_2.65	#N/A	0.15657	0.99947	0.88293	-0.17963	0.30853	0.99973	0.91441	-0.12908	0.29952	0.99974	0.80795	-0.30765
333.8874_12.26	#N/A	0.157	0.99947	0.941	-0.087739	0.59532	0.99973	0.97419	-0.037722	0.067612	0.99974	0.85052	-0.23359
547.262_12.11	#N/A	0.15734	0.99947	0.82919	-0.27022	0.26516	0.99973	0.84208	-0.24797	0.3232	0.99974	0.7999	-0.3221
513.8207_12.95	#N/A	0.15758	0.99947	0.95045	-0.073313	0.13366	0.99973	0.94339	-0.084077	0.71658	0.99974	0.9725	-0.04023
781.5555_8.87	#N/A	0.15822	0.99947	0.86981	-0.20124	0.31243	0.99973	0.88445	-0.17715	0.31349	0.99974	0.82746	-0.27324
460.2413_2	#N/A	0.15826	0.99947	0.8789	-0.18623	0.10983	0.99973	0.84535	-0.24237	0.86336	0.99974	0.97613	-0.034861
501.2827_4.86	#N/A	0.15844	0.99947	0.68101	-0.55426	0.32807	0.99973	0.67364	-0.56994	0.33044	0.99974	0.70689	-0.50044
502.2992_5.46	#N/A	0.15867	0.99947	0.82187	-0.28302	0.32421	0.99973	0.83663	-0.25733	0.32757	0.99974	0.78228	-0.35425
185.9852_12.95	#N/A	0.15914	0.99947	0.9393	-0.090342	0.35846	0.99973	0.95522	-0.066099	0.2104	0.99974	0.89599	-0.15845
100.9095_0.32	#N/A	0.15914	0.99947	0.89672	-0.15727	0.078381	0.99973	0.84596	-0.24133	0.51971	0.99974	1.0717	0.099956
785.97_0.35	#N/A	0.15982	0.99947	0.93502	-0.096933	0.33793	0.99973	0.95741	-0.062798	0.24866	0.99974	0.88224	-0.18076
615.5802_10.26	#N/A	0.16034	0.99947	1.1112	0.1521	0.54188	0.99973	1.067	0.093499	0.097349	0.99974	1.2552	0.32792
464.3146_5.62	#N/A	0.16062	0.99947	0.83476	-0.26056	0.38927	0.99973	0.87194	-0.19769	0.21645	0.99974	0.74925	-0.41647
726.029_0.36	#N/A	0.16073	0.99947	0.93173	-0.10201	0.368	0.99973	0.94794	-0.077135	0.17932	0.99974	0.89014	-0.16789
898.7766_10.49	#N/A	0.16086	0.99947	0.92519	-0.11217	0.76063	0.99973	0.97359	-0.038609	0.050898	0.99974	0.80728	-0.30886
535.2965_5.34	#N/A	0.16094	0.99947	0.93554	-0.096136	0.58893	0.99973	0.96443	-0.052258	0.11584	0.99974	0.85675	-0.22306
297.1467_5.34	#N/A	0.16135	0.99947	0.9225	-0.11638	0.22271	0.99973	0.92497	-0.11252	0.52284	0.99974	0.91547	-0.12742
952.4793_8.36	#N/A	0.16135	0.99947	0.86214	-0.21401	0.18116	0.99973	0.84969	-0.235	0.59602	0.99974	0.89196	-0.16494
876.5753_12.08	#N/A	0.16136	0.99947	0.89312	-0.16308	0.33626	0.99973	0.90569	-0.1429	0.27446	0.99974	0.85999	-0.21761
224.9203_0.3	#N/A	0.16143	0.99947	0.92605	-0.11084	0.24302	0.99973	0.92436	-0.11348	0.4796	0.99974	0.93102	-0.10311
322.1842_3.1	#N/A	0.16231	0.99947	0.88926	-0.16933	0.27939	0.99973	0.92166	-0.11769	0.36221	0.99974	0.78463	-0.34992
88.0397_2.65	#N/A	0.16261	0.99947	0.92772	-0.10824	0.32021	0.99973	0.93514	-0.096744	0.3157	0.99974	0.90593	-0.14253
623.2931_5.95	#N/A	0.16283	0.99947	0.92105	-0.11865	0.5792	0.99973	0.96592	-0.05003	0.19765	0.99974	0.79721	-0.32697
743.4007_5.84	#N/A	0.16292	0.99947	0.93955	-0.089957	0.27905	0.99973	0.94297	-0.084718	0.39976	0.99974	0.92988	-0.10489
574.8471_0.3	#N/A	0.1631	0.99947	0.94865	-0.076057	0.24292	0.99973	0.94674	-0.078963	0.43202	0.99974	0.95428	-0.067512
140.0681_0.32	#N/A	0.16358	0.99947	0.88155	-0.18189	0.39492	0.99973	0.9038	-0.14592	0.11183	0.99974	0.81009	-0.30385
550.3882_6.07	#N/A	0.16367	0.99947	0.7598	-0.3963	0.37797	0.99973	0.78337	-0.35224	0.24696	0.99974	0.69872	-0.51721
678.5083_8.26	#N/A	0.16391	0.99947	0.67216	-0.57312	0.36338	0.99973	0.70935	-0.49542	0.22534	0.99974	0.5483	-0.86697
245.0785_4.03	#N/A	0.16417	0.99947	0.94866	-0.076044	0.23885	0.99973	0.94474	-0.08201	0.48215	0.99974	0.95989	-0.059055
271.2051_3.59	#N/A	0.16418	0.99947	0.84685	-0.23982	0.28491	0.99973	0.87375	-0.19471	0.31984	0.99974	0.72059	-0.47275
314.03_5.34	#N/A	0.16482	0.99947	0.92109	-0.11859	0.37544	0.99973	0.94816	-0.076803	0.31877	0.99974	0.84998	-0.23449
541.3099_2.42	#N/A	0.16535	0.99947	0.89566	-0.15897	0.16031	0.99973	0.87788	-0.1879	0.79648	0.99974	0.95167	-0.071466
701.4885_8.26	#N/A	0.16537	0.99947	0.65539	-0.60957	0.34358	0.99973	0.70558	-0.50311	0.27508	0.99974	0.49504	-1.0144
437.1937_4.51	#N/A	0.16555	0.99947	0.95275	-0.06983	0.52444	0.99973	0.9737	-0.038449	0.13429	0.99974	0.89617	-0.15815
903.4119_8.01	#N/A	0.16584	0.99947	1.0838	0.11604	0.29513	0.99973	1.0817	0.11336	0.32578	0.99974	1.0896	0.12376
527.3001_5.34	#N/A	0.16667	0.99947	0.85877	-0.21966	0.60625	0.99973	0.91276	-0.1317	0.12911	0.99974	0.71822	-0.4775
147.971_12.95	#N/A	0.16804	0.99947	0.93519	-0.096675	0.36962	0.99973	0.94777	-0.077398	0.24547	0.99974	0.90107	-0.15029
683.0704_0.39	#N/A	0.16847	0.99947	0.92933	-0.10574	0.30369	0.99973	0.93304	-0.099992	0.23584	0.99974	0.91938	-0.12127
183.08_2.93	#N/A	0.16861	0.99947	0.87647	-0.19022	0.12898	0.99973	0.81751	-0.2907	0.99632	0.99974	1.0597	0.083724
86.9928_0.28	#N/A	0.16911	0.99947	0.93422	-0.098171	0.23982	0.99973	0.93581	-0.095717	0.52315	0.99974	0.92967	-0.10521
148.5325_5.15	#N/A	0.16961	0.99947	0.86216	-0.21396	0.34332	0.99973	0.87849	-0.1869	0.32199	0.99974	0.81701	-0.29158
500.9788_0.35	#N/A	0.16977	0.99947	0.90166	-0.14934	0.29011	0.99973	0.89952	-0.15277	0.38355	0.99974	0.90758	-0.1399
830.5704_8.37	#N/A	0.17012	0.99947	0.76811	-0.38061	0.319	0.99973	0.80273	-0.31702	0.34559	0.99974	0.70331	-0.50776
327.3785_5.22	#N/A	0.1704	0.99947	0.75157	-0.41203	0.40008	0.99973	0.79841	-0.32479	0.14905	0.99974	0.57882	-0.78881
121.084_2.65	#N/A	0.17042	0.99947	0.93108	-0.10302	0.2344	0.99973	0.93063	-0.10371	0.531	0.99974	0.93241	-0.10097
269.2356_7.37	#N/A	0.17123	0.99947	0.8499	-0.23463	0.18563	0.99973	0.82716	-0.27376	0.60955	0.99974	0.90163	-0.1494
449.287_5.35	#N/A	0.17161	0.99947	0.89515	-0.1598	0.64168	0.99973	0.96746	-0.047727	0.13637	0.99974	0.72853	-0.45694
324.2003_2.7	#N/A	0.17275	0.99947	0.79567	-0.32976	0.10941	0.99973	0.74499	-0.4247	0.9085	0.99974	0.96886	-0.045638
246.153_3.74	#N/A	0.17303	0.99947	0.82536	-0.27691	0.47968	0.99973	0.90593	-0.14253	0.23357	0.99974	0.64159	-0.64028
953.4754_6.59	#N/A	0.17312	0.99947	0.92632	-0.11041	0.15541	0.99973	0.90076	-0.15079	0.79362	0.99974	0.99719	-0.0040637
789.6198_10.11	#N/A	0.17373	0.99947	0.88087	-0.183	0.37165	0.99973	0.90257	-0.1479	0.20268	0.99974	0.82597	-0.27584
831.5746_8.37	#N/A	0.17386	0.99947	0.75926	-0.39733	0.32129	0.99973	0.79025	-0.33962	0.3601	0.99974	0.70121	-0.51208
319.1657_3.07	#N/A	0.17441	0.99947	0.87681	-0.18967	0.53371	0.99973	0.93965	-0.089798	0.11458	0.99974	0.69753	-0.51968
505.313_5.31	#N/A	0.1748	0.99947	0.81112	-0.30201	0.33624	0.99973	0.81654	-0.2924	0.37787	0.99974	0.79833	-0.32494
258.1082_0.36	#N/A	0.17509	0.99947	0.82122	-0.28416	0.28888	0.99973	0.82334	-0.28043	0.44495	0.99974	0.81564	-0.29399
816.6528_10.38	#N/A	0.17513	0.99947	0.87196	-0.19767	0.50244	0.99973	0.90769	-0.13973	0.013658	0.99974	0.78032	-0.35786
338.9638_12.03	#N/A	0.17519	0.99947	0.91332	-0.13081	0.19445	0.99973	0.91511	-0.12798	0.64409	0.99974	0.90821	-0.1389
504.3097_5.31	#N/A	0.17551	0.99947	0.78515	-0.34896	0.30452	0.99973	0.79574	-0.32964	0.42167	0.99974	0.75998	-0.39597
593.5994_10.26	#N/A	0.17561	0.99947	0.93129	-0.10269	0.27372	0.99973	0.93255	-0.10075	0.44053	0.99974	0.92764	-0.10837
810.486_8.4	#N/A	0.17602	0.99947	0.85771	-0.22144	0.30865	0.99973	0.86732	-0.20537	0.32642	0.99974	0.83536	-0.25953
868.5501_12.15	#N/A	0.1764	0.99947	0.91335	-0.13076	0.34984	0.99973	0.92742	-0.10871	0.21684	0.99974	0.8796	-0.18508
461.2856_5.11	#N/A	0.17652	0.99947	0.79376	-0.33323	0.39305	0.99973	0.81714	-0.29134	0.28235	0.99974	0.72835	-0.4573
618.8399_0.3	#N/A	0.17696	0.99947	0.93037	-0.10413	0.22362	0.99973	0.92066	-0.11925	0.58169	0.99974	0.95842	-0.061266
161.0635_0.38	#N/A	0.17703	0.99947	0.94916	-0.075284	0.41369	0.99973	0.9615	-0.05664	0.14221	0.99974	0.91396	-0.12979
258.8837_0.31	#N/A	0.17729	0.99947	0.9441	-0.082983	0.61877	0.99973	0.97848	-0.031379	0.05925	0.99974	0.85243	-0.23035
514.8941_0.31	#N/A	0.17733	0.99947	0.9306	-0.10376	0.72678	0.99973	0.98133	-0.027187	0.05241	0.99974	0.79584	-0.32946
677.2893_2.65	#N/A	0.17762	0.99947	0.88955	-0.16885	0.34764	0.99973	0.91586	-0.12679	0.34697	0.99974	0.81826	-0.28937
381.0255_0.34	#N/A	0.17802	0.99947	0.95311	-0.069281	0.35003	0.99973	0.95897	-0.060446	0.29978	0.99974	0.93664	-0.094435
288.6373_5.49	#N/A	0.17807	0.99947	0.87843	-0.18701	0.39632	0.99973	0.89981	-0.1523	0.27299	0.99974	0.82255	-0.28182
929.5173_12.15	#N/A	0.17841	0.99947	0.91757	-0.12411	0.14786	0.99973	0.90535	-0.14345	0.64606	0.99974	0.95019	-0.073705
346.0092_0.51	#N/A	0.17848	0.99947	0.94592	-0.080203	0.22296	0.99973	0.93938	-0.090222	0.59403	0.99974	0.96551	-0.050643
1010.5245_12.09	#N/A	0.17849	0.99947	0.92682	-0.10964	0.27665	0.99973	0.93902	-0.090774	0.45297	0.99974	0.89557	-0.15913
338.2728_5.03	#N/A	0.17873	0.99947	0.83908	-0.25312	0.41308	0.99973	0.86452	-0.21004	0.26766	0.99974	0.76838	-0.38011
159.969_12.95	#N/A	0.17896	0.99947	0.96433	-0.052397	0.35486	0.99973	0.96991	-0.044072	0.27018	0.99974	0.94912	-0.075336
852.5533_8.37	#N/A	0.17928	0.99947	0.78153	-0.35562	0.36	0.99973	0.80815	-0.3073	0.31551	0.99974	0.72988	-0.45426
165.9906_12.26	#N/A	0.18092	0.99947	1.0618	0.08648	0.19082	0.99973	1.0769	0.10682	0.7547	0.99974	1.0169	0.024148
750.5469_10.18	#N/A	0.18105	0.99947	0.82856	-0.27133	0.23038	0.99973	0.80233	-0.31773	0.45826	0.99974	0.88501	-0.17623
278.6394_4.88	#N/A	0.18124	0.99947	0.68864	-0.53819	0.33422	0.99973	0.75913	-0.39758	0.39871	0.99974	0.55408	-0.85183
500.2765_5.11	#N/A	0.18157	0.99947	0.78134	-0.35598	0.41997	0.99973	0.81682	-0.2919	0.29232	0.99974	0.68998	-0.53537
956.5218_12.15	#N/A	0.18182	0.99947	0.91054	-0.1352	0.36431	0.99973	0.91778	-0.12378	0.30574	0.99974	0.89098	-0.16653
549.4908_9.56	#N/A	0.18191	0.99947	0.80904	-0.30572	0.1854	0.99973	0.81279	-0.29905	0.68571	0.99974	0.79969	-0.32249
700.5485_7.58	#N/A	0.18211	0.99947	0.85092	-0.2329	0.12336	0.99973	0.81412	-0.29668	0.89516	0.99974	0.93895	-0.09088
700.7803_0.3	#N/A	0.18218	0.99947	0.94461	-0.082205	0.32624	0.99973	0.94911	-0.075354	0.33164	0.99974	0.93251	-0.10081
652.5408_12.22	#N/A	0.18241	0.99947	0.87748	-0.18856	0.236	0.99973	0.85867	-0.21983	0.58414	0.99974	0.93227	-0.10118
356.3553_4.98	C02990, L-Palmitoylcarnitine	0.18274	0.99947	1.1311	0.17767	0.038987	0.99973	1.213	0.27862	0.62627	0.99974	0.93334	-0.099525
742.0012_0.38	#N/A	0.18276	0.99947	0.93433	-0.097996	0.56429	0.99973	0.9573	-0.062956	0.088422	0.99974	0.86876	-0.20297
553.4074_6.62	#N/A	0.18281	0.99947	0.82663	-0.27469	0.31096	0.99973	0.82847	-0.27148	0.42842	0.99974	0.82227	-0.28232
763.9851_5.33	#N/A	0.18296	0.99947	0.86492	-0.20936	0.2266	0.99973	0.85642	-0.22362	0.55853	0.99974	0.88772	-0.17183
318.0875_0.36	#N/A	0.18324	0.99947	0.93458	-0.097615	0.29939	0.99973	0.93601	-0.095399	0.37658	0.99974	0.93022	-0.10435
1170.6514_5.95	#N/A	0.18331	0.99947	0.81336	-0.29803	0.21831	0.99973	0.79727	-0.32686	0.54858	0.99974	0.85333	-0.22883
646.2793_5.95	#N/A	0.18339	0.99947	0.93571	-0.095861	0.28977	0.99973	0.95252	-0.070178	0.43137	0.99974	0.88597	-0.17467
303.884_12.95	#N/A	0.18345	0.99947	0.93602	-0.095393	0.06831	0.99973	0.9107	-0.13496	0.79167	0.99974	1.0146	0.020864
451.3361_6.03	#N/A	0.18436	0.99947	0.92991	-0.10484	0.87755	0.99973	1.014	0.020124	0.015436	0.99974	0.69941	-0.51578
504.3617_7.9	#N/A	0.1846	0.99947	0.94614	-0.07987	0.15766	0.99973	0.93205	-0.10153	0.79305	0.99974	0.98341	-0.024128
411.2428_6.89	#N/A	0.18519	0.99947	0.89292	-0.16339	0.39336	0.99973	0.90681	-0.14112	0.23691	0.99974	0.85702	-0.2226
788.6153_10.11	#N/A	0.18589	0.99947	0.89847	-0.15446	0.42666	0.99973	0.92316	-0.11535	0.18827	0.99974	0.83648	-0.2576
295.2606_7.51	#N/A	0.18607	0.99947	0.81381	-0.29724	0.24676	0.99973	0.77898	-0.36034	0.53557	0.99974	0.8998	-0.15233
506.3611_5.95	#N/A	0.18629	0.99947	0.81061	-0.30291	0.35088	0.99973	0.85118	-0.23247	0.36917	0.99974	0.72794	-0.45811
679.5118_8.26	#N/A	0.1868	0.99947	0.65913	-0.60137	0.32223	0.99973	0.67813	-0.56036	0.36049	0.99974	0.59366	-0.7523
168.0492_12.33	#N/A	0.187	0.99947	1.0807	0.11192	0.22606	0.99973	1.0897	0.1239	0.52331	0.99974	1.0519	0.07294
302.0195_0.52	#N/A	0.18739	0.99947	0.93679	-0.094209	0.23256	0.99973	0.92688	-0.10954	0.62185	0.99974	0.96505	-0.051322
202.9959_12.25	#N/A	0.18749	0.99947	0.91028	-0.13563	0.57689	0.99973	0.95591	-0.065051	0.1273	0.99974	0.78866	-0.34252
570.0383_0.38	#N/A	0.18757	0.99947	0.89793	-0.15532	0.35153	0.99973	0.90578	-0.14276	0.28889	0.99974	0.87439	-0.19365
972.6129_5.32	#N/A	0.18767	0.99947	0.82795	-0.27239	0.37148	0.99973	0.84645	-0.2405	0.32722	0.99974	0.77988	-0.35867
738.5582_8.3	#N/A	0.18814	0.99947	0.91627	-0.12616	0.12249	0.99973	0.88759	-0.17203	0.9961	0.99974	0.99611	-0.0056298
679.5538_7.9	#N/A	0.18825	0.99947	0.89594	-0.15853	0.19203	0.99973	0.87431	-0.19378	0.76442	0.99974	0.95899	-0.060405
629.2923_5.95	#N/A	0.18845	0.99947	0.88795	-0.17145	0.44283	0.99973	0.90798	-0.13927	0.2722	0.99974	0.83925	-0.25284
684.6094_10.41	#N/A	0.1886	0.99947	0.94464	-0.082162	0.39742	0.99973	0.96004	-0.05884	0.2954	0.99974	0.90042	-0.15133
540.8908_12.05	#N/A	0.18917	0.99947	1.0729	0.10145	0.13647	0.99973	1.098	0.13489	0.95633	0.99974	1.0035	0.0050602
193.0023_0.32	#N/A	0.18975	0.99947	0.91084	-0.13474	0.56817	0.99973	0.95678	-0.063737	0.091591	0.99974	0.80216	-0.31804
678.2888_2.65	#N/A	0.18977	0.99947	0.90417	-0.14533	0.31765	0.99973	0.92304	-0.11553	0.44063	0.99974	0.85478	-0.22638
635.8814_12.05	#N/A	0.18987	0.99947	1.0594	0.083263	0.23076	0.99973	1.072	0.10036	0.64304	0.99974	1.0239	0.034121
877.3971_7.9	#N/A	0.18991	0.99947	0.92787	-0.108	0.3832	0.99973	0.94193	-0.086305	0.15302	0.99974	0.88654	-0.17375
635.4874_8.32	#N/A	0.19066	0.99947	0.93617	-0.095154	0.15438	0.99973	0.91663	-0.12559	0.9039	0.99974	0.99529	-0.006816
814.0164_5.94	#N/A	0.19086	0.99947	0.73967	-0.43505	0.36216	0.99973	0.7747	-0.3683	0.38363	0.99974	0.67906	-0.55839
288.1596_5.34	#N/A	0.19098	0.99947	0.9359	-0.095577	0.21119	0.99973	0.92562	-0.11151	0.68945	0.99974	0.96621	-0.049594
936.5513_12.16	#N/A	0.19127	0.99947	0.91779	-0.12377	0.29785	0.99973	0.92272	-0.11603	0.45003	0.99974	0.90305	-0.14712
459.3032_7.9	#N/A	0.19129	0.99947	0.94936	-0.074971	0.39145	0.99973	0.9641	-0.052747	0.30859	0.99974	0.90967	-0.13658
434.9595_0.34	#N/A	0.19143	0.99947	0.9137	-0.1302	0.39164	0.99973	0.93557	-0.09608	0.33396	0.99974	0.84803	-0.23781
192.0655_0.53	#N/A	0.19144	0.99947	0.81023	-0.30359	0.44336	0.99973	0.83493	-0.26028	0.12915	0.99974	0.73282	-0.44846
195.1015_3.79	#N/A	0.19152	0.99947	0.95627	-0.064504	0.26696	0.99973	0.95134	-0.07196	0.4664	0.99974	0.97043	-0.043302
227.9549_12.05	#N/A	0.19263	0.99947	1.0537	0.075489	0.14539	0.99973	1.0773	0.10741	0.95344	0.99974	0.98887	-0.016149
653.6769_10.4	#N/A	0.19263	0.99947	0.94916	-0.075272	0.18888	0.99973	0.93714	-0.093659	0.86177	0.99974	0.98495	-0.021875
544.8936_12.06	#N/A	0.19307	0.99947	0.93897	-0.090851	0.32868	0.99973	0.94666	-0.079082	0.37083	0.99974	0.9182	-0.12311
881.5178_12.17	#N/A	0.19357	0.99947	0.86266	-0.21314	0.49513	0.99973	0.90664	-0.1414	0.2597	0.99974	0.75525	-0.40498
266.1912_2.8	#N/A	0.1936	0.99947	0.91882	-0.12215	0.23295	0.99973	0.90418	-0.14532	0.64048	0.99974	0.96358	-0.053523
220.9456_0.3	#N/A	0.19373	0.99947	0.96759	-0.047525	0.41329	0.99973	0.97466	-0.037035	0.27112	0.99974	0.94798	-0.077069
911.5594_12.19	#N/A	0.19379	0.99947	0.87724	-0.18896	0.31501	0.99973	0.88278	-0.17987	0.41235	0.99974	0.85968	-0.21812
877.5773_9.93	#N/A	0.19382	0.99947	0.87182	-0.19789	0.38662	0.99973	0.88111	-0.18261	0.27882	0.99974	0.84621	-0.24092
600.5088_12.22	#N/A	0.19415	0.99947	0.87793	-0.18782	0.39565	0.99973	0.89986	-0.15223	0.35954	0.99974	0.82159	-0.2835
866.6664_10.34	#N/A	0.19422	0.99947	0.90862	-0.13825	0.19546	0.99973	0.9025	-0.148	0.72115	0.99974	0.9269	-0.10951
530.3586_5.65	#N/A	0.19472	0.99947	0.81594	-0.29347	0.27763	0.99973	0.81282	-0.29899	0.50091	0.99974	0.82382	-0.2796
499.1825_12.25	#N/A	0.19489	0.99947	0.94153	-0.086914	0.62183	0.99973	0.9774	-0.032976	0.16294	0.99974	0.85082	-0.23308
290.6298_5.14	#N/A	0.19518	0.99947	0.88081	-0.18309	0.15058	0.99973	0.839	-0.25326	0.84605	0.99974	1.0004	0.00062592
248.0659_12.11	#N/A	0.19522	0.99947	1.115	0.15701	0.58187	0.99973	1.0559	0.078534	0.090735	0.99974	1.335	0.41685
619.2939_5.95	#N/A	0.19587	0.99947	0.89909	-0.15346	0.23351	0.99973	0.89271	-0.16374	0.5954	0.99974	0.91624	-0.1262
553.3838_7.82	#N/A	0.19599	0.99947	0.93586	-0.095642	0.51732	0.99973	0.95768	-0.062387	0.21786	0.99974	0.87154	-0.19836
629.503_8.47	#N/A	0.19612	0.99947	1.1125	0.15386	0.32152	0.99973	1.1026	0.14094	0.38691	0.99974	1.144	0.19413
332.166_2.65	#N/A	0.19613	0.99947	0.93392	-0.098628	0.20279	0.99973	0.92458	-0.11313	0.71064	0.99974	0.96274	-0.054775
453.2824_4.95	#N/A	0.19667	0.99947	0.8041	-0.31455	0.45298	0.99973	0.85333	-0.22883	0.31107	0.99974	0.67061	-0.57646
306.8951_12.1	#N/A	0.1968	0.99947	0.9058	-0.14274	0.19868	0.99973	0.88716	-0.17273	0.72732	0.99974	0.96367	-0.053383
267.2683_7.22	#N/A	0.19707	0.99947	0.86037	-0.21697	0.12324	0.99973	0.83546	-0.25935	0.88495	0.99974	0.92058	-0.11939
1001.4298_2.65	#N/A	0.19758	0.99947	0.88426	-0.17746	0.093123	0.99973	0.83785	-0.25523	0.78207	0.99974	1.0549	0.077066
354.8974_12.11	#N/A	0.19832	0.99947	1.0597	0.083667	0.285	0.99973	1.0599	0.083892	0.51362	0.99974	1.0593	0.083053
685.5637_8.47	#N/A	0.19834	0.99947	1.0853	0.11806	0.24715	0.99973	1.0933	0.12871	0.54779	0.99974	1.0592	0.083026
673.118_0.36	#N/A	0.19839	0.99947	0.93629	-0.094965	0.66169	0.99973	0.97014	-0.043742	0.10904	0.99974	0.84307	-0.24627
312.8595_12.27	#N/A	0.19884	0.99947	0.92165	-0.11771	0.35574	0.99973	0.93264	-0.10061	0.36961	0.99974	0.89307	-0.16316
273.1668_2.76	#N/A	0.19951	0.99947	0.86482	-0.20952	0.18071	0.99973	0.8446	-0.24366	0.77455	0.99974	0.9367	-0.094335
1066.4881_12.11	#N/A	0.1997	0.99947	0.92698	-0.10939	0.34162	0.99973	0.92836	-0.10725	0.31787	0.99974	0.92329	-0.11514
753.5778_8.57	#N/A	0.20019	0.99947	1.1704	0.22703	0.43467	0.99973	1.1407	0.18995	0.16467	0.99974	1.2755	0.35109
510.935_0.39	#N/A	0.20025	0.99947	0.91343	-0.13063	0.16923	0.99973	0.88114	-0.18256	0.97096	0.99974	1.0126	0.018057
387.7475_7.9	#N/A	0.20099	0.99947	0.92109	-0.11858	0.24852	0.99973	0.92285	-0.11582	0.62341	0.99974	0.91616	-0.12633
360.0468_0.35	#N/A	0.2011	0.99947	0.95489	-0.066591	0.16483	0.99973	0.93725	-0.09349	0.97806	0.99974	1.0053	0.0076463
552.2605_5.34	#N/A	0.20143	0.99947	0.92202	-0.11713	0.25601	0.99973	0.91219	-0.13259	0.60362	0.99974	0.95115	-0.07225
347.1831_4.82	#N/A	0.20167	0.99947	0.95057	-0.073132	0.15833	0.99973	0.94098	-0.087759	0.77051	0.99974	0.97684	-0.033808
480.3207_5.48	#N/A	0.2019	0.99947	0.82063	-0.2852	0.47504	0.99973	0.84791	-0.23802	0.24311	0.99974	0.74914	-0.4167
137.9641_12.42	#N/A	0.20296	0.99947	0.91386	-0.12996	0.15685	0.99973	0.8989	-0.15377	0.90497	0.99974	0.96071	-0.057821
798.5656_8.33	#N/A	0.20308	0.99947	0.83847	-0.25417	0.4239	0.99973	0.86376	-0.2113	0.28268	0.99974	0.77535	-0.36708
450.3018_8.36	#N/A	0.20316	0.99947	0.86796	-0.2043	0.25793	0.99973	0.8516	-0.23175	0.60048	0.99974	0.91689	-0.12518
709.4917_5.4	#N/A	0.20343	0.99947	0.94678	-0.078904	0.60438	0.99973	0.97034	-0.043437	0.14883	0.99974	0.88464	-0.17684
536.3726_5.77	#N/A	0.20365	0.99947	0.78936	-0.34124	0.39674	0.99973	0.80412	-0.31452	0.30432	0.99974	0.74817	-0.41856
528.2976_2.22	#N/A	0.20427	0.99947	0.89785	-0.15545	0.14227	0.99973	0.8692	-0.20223	0.99892	0.99974	0.9896	-0.015089
670.2678_2.65	#N/A	0.20518	0.99947	0.90085	-0.15064	0.24237	0.99973	0.88707	-0.17287	0.66735	0.99974	0.94129	-0.087293
797.4547_7.9	#N/A	0.20534	0.99947	0.92159	-0.1178	0.20422	0.99973	0.8984	-0.15457	0.85402	0.99974	0.99069	-0.013501
817.6531_10.38	#N/A	0.20562	0.99947	0.90136	-0.14982	0.53976	0.99973	0.92913	-0.10605	0.068665	0.99974	0.82912	-0.27035
1022.412_2.65	#N/A	0.20573	0.99947	0.88684	-0.17326	0.089567	0.99973	0.83376	-0.2623	0.80395	0.99974	1.0498	0.070127
215.954_0.29	#N/A	0.20586	0.99947	0.94106	-0.087644	0.64275	0.99973	0.97208	-0.040859	0.072196	0.99974	0.85724	-0.22223
323.3145_7.69	#N/A	0.20646	0.99947	0.88281	-0.17983	0.042742	0.99973	0.79307	-0.33448	0.50823	0.99974	1.1222	0.16627
220.2156_8.73	#N/A	0.20648	0.99947	0.89529	-0.15957	0.11408	0.99973	0.83954	-0.25232	0.46777	0.99974	1.0756	0.10515
401.8589_0.28	#N/A	0.20651	0.99947	0.92637	-0.11034	0.6767	0.99973	0.98024	-0.028788	0.071383	0.99974	0.78881	-0.34225
226.1801_3.53	#N/A	0.20652	0.99947	0.91384	-0.12999	0.41848	0.99973	0.93685	-0.094105	0.28219	0.99974	0.85378	-0.22806
400.8315_0.31	#N/A	0.20678	0.99947	0.91767	-0.12395	0.24723	0.99973	0.91046	-0.13533	0.6244	0.99974	0.93688	-0.094069
692.5264_8.51	#N/A	0.20712	0.99947	0.71892	-0.47609	0.35043	0.99973	0.72393	-0.46607	0.35715	0.99974	0.70215	-0.51016
595.2599_5.34	#N/A	0.2078	0.99947	0.92356	-0.11473	0.461	0.99973	0.9423	-0.085749	0.17846	0.99974	0.86564	-0.20816
269.6444_5.34	#N/A	0.2086	0.99947	0.91064	-0.13505	0.77892	0.99973	0.97757	-0.032722	0.1501	0.99974	0.74565	-0.42344
857.5181_12.17	#N/A	0.20881	0.99947	0.89112	-0.16631	0.43176	0.99973	0.91337	-0.13073	0.34289	0.99974	0.83443	-0.26114
546.3536_5.95	#N/A	0.20916	0.99947	0.89268	-0.16378	0.35721	0.99973	0.90888	-0.13784	0.43265	0.99974	0.85259	-0.23008
354.3373_5.35	#N/A	0.20971	0.99947	0.94312	-0.084483	0.50303	0.99973	0.95977	-0.059238	0.21226	0.99974	0.89536	-0.15946
557.2968_2.25	#N/A	0.20981	0.99947	0.86324	-0.21217	0.13266	0.99973	0.81526	-0.29466	0.8812	0.99974	1.0212	0.030231
296.1943_4.01	#N/A	0.20989	0.99947	0.93992	-0.089385	0.44636	0.99973	0.95101	-0.07247	0.23899	0.99974	0.91045	-0.13535
438.9849_0.34	#N/A	0.21001	0.99947	0.94148	-0.087004	0.3115	0.99973	0.939	-0.090801	0.36245	0.99974	0.94801	-0.07702
788.6158_10.34	#N/A	0.21013	0.99947	0.90142	-0.14973	0.36388	0.99973	0.91014	-0.13583	0.34444	0.99974	0.87912	-0.18586
482.4068_6.24	#N/A	0.21024	0.99947	0.95674	-0.063808	0.12151	0.99973	0.93769	-0.092821	0.86208	0.99974	1.0127	0.018169
455.2967_5.31	#N/A	0.21046	0.99947	0.85335	-0.22879	0.43612	0.99973	0.8859	-0.17478	0.32734	0.99974	0.7641	-0.38816
953.4822_8.36	#N/A	0.21063	0.99947	0.88819	-0.17107	0.32526	0.99973	0.89098	-0.16653	0.45511	0.99974	0.88138	-0.18217
292.1567_2.65	#N/A	0.2107	0.99947	0.92896	-0.10631	0.22555	0.99973	0.92105	-0.11865	0.71499	0.99974	0.95263	-0.070014
97.9689_12.95	#N/A	0.21101	0.99947	0.93565	-0.095964	0.16716	0.99973	0.92937	-0.10567	0.82747	0.99974	0.95298	-0.069476
516.9496_0.35	#N/A	0.21104	0.99947	0.93675	-0.094267	0.51143	0.99973	0.95362	-0.06851	0.069031	0.99974	0.89014	-0.16789
266.8882_0.3	#N/A	0.21109	0.99947	0.9511	-0.072325	0.28622	0.99973	0.95257	-0.070096	0.55918	0.99974	0.94692	-0.078682
417.832_0.28	#N/A	0.21116	0.99947	0.92219	-0.11687	0.58792	0.99973	0.95759	-0.062524	0.038129	0.99974	0.82253	-0.28187
822.9862_5.49	#N/A	0.21152	0.99947	0.85368	-0.22824	0.41307	0.99973	0.87729	-0.18887	0.35493	0.99974	0.786	-0.34739
304.8954_0.3	#N/A	0.21223	0.99947	0.96313	-0.054192	0.73022	0.99973	0.98766	-0.017909	0.050968	0.99974	0.89682	-0.15711
540.3079_4.88	#N/A	0.21321	0.99947	0.6716	-0.57434	0.47404	0.99973	0.76332	-0.38965	0.31517	0.99974	0.49989	-1.0003
522.9412_0.33	#N/A	0.21336	0.99947	0.92332	-0.1151	0.31423	0.99973	0.91761	-0.12404	0.49788	0.99974	0.9402	-0.088964
239.2371_8.47	#N/A	0.21353	0.99947	1.1072	0.14687	0.32985	0.99973	1.0935	0.129	0.38184	0.99974	1.1529	0.20532
358.2085_1.78	#N/A	0.21356	0.99947	0.82558	-0.27653	0.13323	0.99973	0.73985	-0.43469	0.91065	0.99974	1.0722	0.10063
311.1855_4.25	#N/A	0.21363	0.99947	0.97161	-0.041556	0.1709	0.99973	0.96052	-0.058109	0.86121	0.99974	1.004	0.005788
202.0142_12.95	#N/A	0.21387	0.99947	1.0615	0.086131	0.25699	0.99973	1.0681	0.094989	0.64695	0.99974	1.0423	0.059786
879.5711_8.4	#N/A	0.21409	0.99947	0.77468	-0.36832	0.35498	0.99973	0.79313	-0.33437	0.42043	0.99974	0.73506	-0.44407
820.5259_8.39	#N/A	0.21416	0.99947	0.91442	-0.12907	0.25289	0.99973	0.90889	-0.13783	0.66144	0.99974	0.93067	-0.10366
407.334_6.9	#N/A	0.21474	0.99947	0.9194	-0.12123	0.22433	0.99973	0.90426	-0.14519	0.76651	0.99974	0.96269	-0.054852
171.9596_12.29	#N/A	0.21598	0.99947	0.94856	-0.076188	0.73501	0.99973	0.98719	-0.018598	0.041422	0.99974	0.84746	-0.23878
750.2226_12.09	#N/A	0.21606	0.99947	0.83825	-0.25455	0.55926	0.99973	0.89211	-0.1647	0.062137	0.99974	0.71821	-0.47752
608.9475_8.17	#N/A	0.21612	0.99947	0.95822	-0.061567	0.30462	0.99973	0.95598	-0.064947	0.46966	0.99974	0.96475	-0.051768
853.4849_12.15	#N/A	0.21619	0.99947	0.88251	-0.18031	0.37571	0.99973	0.88111	-0.1826	0.36761	0.99974	0.88618	-0.17434
454.1721_4.52	#N/A	0.21643	0.99947	0.91631	-0.12609	0.74815	0.99973	0.9705	-0.043196	0.066821	0.99974	0.77825	-0.36169
537.3134_5.36	#N/A	0.21705	0.99947	0.87868	-0.18659	0.27348	0.99973	0.87953	-0.18519	0.59668	0.99974	0.87641	-0.19032
621.4415_5.39	#N/A	0.21733	0.99947	0.92533	-0.11196	0.36051	0.99973	0.941	-0.087726	0.43463	0.99974	0.88535	-0.17568
537.376_5.77	#N/A	0.2175	0.99947	0.83434	-0.26129	0.42289	0.99973	0.85638	-0.22368	0.30579	0.99974	0.77873	-0.36081
277.6318_5.34	#N/A	0.21764	0.99947	0.9102	-0.13574	0.53199	0.99973	0.93731	-0.093409	0.27025	0.99974	0.83496	-0.26022
628.2609_5.49	#N/A	0.21847	0.99947	0.9231	-0.11545	0.46217	0.99973	0.94186	-0.086419	0.32504	0.99974	0.87139	-0.19862
929.485_8.69	#N/A	0.21853	0.99947	1.1978	0.26039	0.36909	0.99973	1.1895	0.25036	0.39504	0.99974	1.2285	0.29691
538.3884_6.28	#N/A	0.2186	0.99947	0.75172	-0.41173	0.29733	0.99973	0.74189	-0.43072	0.54768	0.99974	0.77496	-0.36781
870.544_8.7	#N/A	0.21892	0.99947	0.89441	-0.16099	0.21549	0.99973	0.86843	-0.20352	0.8063	0.99974	0.96466	-0.051907
663.4343_5.95	#N/A	0.21944	0.99947	0.92194	-0.11725	0.92265	0.99973	0.99576	-0.0061236	0.086241	0.99974	0.72276	-0.46842
158.9641_0.3	#N/A	0.21952	0.99947	1.226	0.29392	0.26978	0.99973	1.2095	0.27442	0.58467	0.99974	1.2907	0.36817
859.5351_12.19	#N/A	0.21987	0.99947	0.85445	-0.22692	0.48695	0.99973	0.88031	-0.18392	0.26414	0.99974	0.78766	-0.34435
484.8137_0.31	#N/A	0.21991	0.99947	0.94389	-0.083312	0.49287	0.99973	0.96458	-0.052021	0.10903	0.99974	0.8881	-0.1712
492.8941_0.3	#N/A	0.22027	0.99947	1.0526	0.074016	0.36773	0.99973	1.0424	0.059917	0.4201	0.99974	1.0834	0.11558
1040.6778_5.36	#N/A	0.22028	0.99947	0.78827	-0.34324	0.54931	0.99973	0.85595	-0.2244	0.26232	0.99974	0.63481	-0.65561
572.8461_0.3	#N/A	0.22059	0.99947	0.94944	-0.074856	0.39021	0.99973	0.95868	-0.060885	0.33571	0.99974	0.92465	-0.11302
436.3468_7.7	#N/A	0.22128	0.99947	0.89401	-0.16164	0.081133	0.99973	0.82896	-0.27063	0.23621	0.99974	1.1272	0.17274
288.9215_0.29	#N/A	0.22156	0.99947	0.96727	-0.048014	0.38781	0.99973	0.97202	-0.040938	0.35557	0.99974	0.95419	-0.06765
543.0618_2.1	#N/A	0.22164	0.99947	0.83806	-0.25488	0.26368	0.99973	0.8275	-0.27317	0.58461	0.99974	0.87931	-0.18555
522.8001_5.34	#N/A	0.22235	0.99947	0.90954	-0.13679	0.32797	0.99973	0.91859	-0.1225	0.50837	0.99974	0.88408	-0.17775
250.8633_12.24	#N/A	0.22264	0.99947	1.0594	0.083184	0.45712	0.99973	1.038	0.053807	0.34829	0.99974	1.1216	0.1655
572.3703_6.08	#N/A	0.22403	0.99947	0.79607	-0.32902	0.40045	0.99973	0.81553	-0.29419	0.37809	0.99974	0.74642	-0.42194
264.1787_2.65	#N/A	0.22405	0.99947	0.93648	-0.094675	0.27916	0.99973	0.93735	-0.093334	0.6103	0.99974	0.93391	-0.098641
855.5749_8.27	#N/A	0.22412	0.99947	0.74744	-0.41998	0.27964	0.99973	0.76906	-0.37883	0.5403	0.99974	0.71287	-0.48828
602.2958_5.95	#N/A	0.22416	0.99947	0.90296	-0.14727	0.18074	0.99973	0.87698	-0.18939	0.70751	0.99974	0.9779	-0.032246
296.8481_0.31	#N/A	0.2252	0.99947	0.92287	-0.11579	0.52213	0.99973	0.94233	-0.085702	0.17452	0.99974	0.87217	-0.19732
782.5705_8.75	#N/A	0.22546	0.99947	0.93921	-0.090488	0.40971	0.99973	0.95762	-0.062469	0.41483	0.99974	0.88838	-0.17075
176.0629_12.09	#N/A	0.22547	0.99947	0.94652	-0.079291	0.49338	0.99973	0.97345	-0.038818	0.22718	0.99974	0.88124	-0.18239
177.9545_12.27	#N/A	0.22587	0.99947	1.0618	0.086557	0.3334	0.99973	1.0613	0.085768	0.47245	0.99974	1.0634	0.088731
397.2155_5.22	#N/A	0.22608	0.99947	0.88117	-0.18251	0.18654	0.99973	0.85058	-0.23347	0.76229	0.99974	0.96441	-0.052278
816.0163_5.94	#N/A	0.22611	0.99947	0.80186	-0.31857	0.37274	0.99973	0.82323	-0.28063	0.44898	0.99974	0.76026	-0.39543
558.874_0.31	#N/A	0.22625	0.99947	0.93479	-0.097283	0.56334	0.99973	0.96133	-0.056896	0.12087	0.99974	0.86898	-0.20261
326.8801_12.25	#N/A	0.2263	0.99947	0.93966	-0.089786	0.55992	0.99973	0.969	-0.045424	0.11112	0.99974	0.86985	-0.20116
610.8076_0.31	#N/A	0.22641	0.99947	0.95632	-0.064435	0.66292	0.99973	0.98286	-0.024942	0.13268	0.99974	0.88347	-0.17874
878.5879_12.07	#N/A	0.22665	0.99947	0.86785	-0.20449	0.39035	0.99973	0.88587	-0.17483	0.37471	0.99974	0.82268	-0.2816
168.0724_4.43	#N/A	0.22705	0.99947	0.96707	-0.048304	0.31547	0.99973	0.96537	-0.05084	0.51065	0.99974	0.97179	-0.041289
666.3714_7.81	#N/A	0.22745	0.99947	0.87964	-0.18502	0.27535	0.99973	0.86044	-0.21685	0.64889	0.99974	0.94008	-0.089141
751.5736_8.57	#N/A	0.22755	0.99947	1.1601	0.21428	0.53061	0.99973	1.1177	0.16051	0.1514	0.99974	1.3111	0.39081
263.1754_2.85	#N/A	0.22769	0.99947	0.85602	-0.22428	0.13727	0.99973	0.80616	-0.31086	0.817	0.99974	1.0333	0.047242
246.2313_7.51	#N/A	0.2279	0.99947	0.82919	-0.27023	0.30613	0.99973	0.79855	-0.32455	0.54938	0.99974	0.91038	-0.13547
1009.1718_0.35	#N/A	0.22817	0.99947	0.94343	-0.084008	0.37608	0.99973	0.9501	-0.073856	0.43338	0.99974	0.9246	-0.11309
237.2404_7.9	#N/A	0.22838	0.99947	0.90188	-0.149	0.32469	0.99973	0.90591	-0.14256	0.52958	0.99974	0.89006	-0.16802
330.3373_4.87	#N/A	0.2294	0.99947	0.94295	-0.08475	0.33637	0.99973	0.95142	-0.071845	0.48091	0.99974	0.92113	-0.11852
160.9892_12.95	#N/A	0.23029	0.99947	1.1332	0.18037	0.18594	0.99973	1.0871	0.12049	0.31441	0.99974	1.2948	0.37269
263.1754_2.65	#N/A	0.23065	0.99947	0.93703	-0.093839	0.25485	0.99973	0.93325	-0.099671	0.67456	0.99974	0.94854	-0.076223
413.267_7.71	#N/A	0.23074	0.99947	0.92333	-0.11508	0.55676	0.99973	0.94891	-0.075655	0.034647	0.99974	0.84503	-0.24292
617.2778_5.49	#N/A	0.23169	0.99947	0.91889	-0.12204	0.36788	0.99973	0.92124	-0.11835	0.47522	0.99974	0.91252	-0.13207
741.5717_8.7	#N/A	0.23265	0.99947	0.85673	-0.22308	0.27725	0.99973	0.83379	-0.26224	0.65696	0.99974	0.92588	-0.11111
777.4081_6.38	#N/A	0.23284	0.99947	0.94667	-0.079067	0.28584	0.99973	0.93733	-0.093377	0.44914	0.99974	0.9752	-0.03623
755.485_7.9	#N/A	0.23291	0.99947	0.91406	-0.12963	0.44797	0.99973	0.92529	-0.11202	0.24255	0.99974	0.87837	-0.1871
877.5586_8.27	#N/A	0.23305	0.99947	0.73507	-0.44404	0.52669	0.99973	0.82705	-0.27396	0.24433	0.99974	0.59289	-0.75417
146.0599_1.03	#N/A	0.23342	0.99947	0.86335	-0.21199	0.43461	0.99973	0.875	-0.19265	0.31457	0.99974	0.83111	-0.26689
328.8949_0.28	#N/A	0.23344	0.99947	0.95857	-0.061044	0.14741	0.99973	0.9382	-0.092036	0.90974	0.99974	1.0199	0.028493
463.9065_0.36	#N/A	0.23348	0.99947	0.95277	-0.069804	0.87169	0.99973	1.0041	0.0058505	0.0085682	0.99974	0.81644	-0.29257
379.3404_6.25	#N/A	0.23369	0.99947	0.95781	-0.062189	0.12879	0.99973	0.93821	-0.092014	0.79142	0.99974	1.0128	0.018393
519.3257_5.34	#N/A	0.23386	0.99947	0.91833	-0.12292	0.36875	0.99973	0.93102	-0.10311	0.47974	0.99974	0.88384	-0.17814
402.2773_7.9	#N/A	0.23401	0.99947	0.90608	-0.14229	0.40452	0.99973	0.92352	-0.11479	0.389	0.99974	0.85543	-0.22527
477.1105_0.49	#N/A	0.23431	0.99947	0.91047	-0.13532	0.93455	0.99973	0.98813	-0.017228	0.088683	0.99974	0.7229	-0.46814
134.0963_1.98	#N/A	0.23433	0.99947	0.96907	-0.045327	0.29686	0.99973	0.96724	-0.048048	0.61286	0.99974	0.97429	-0.037584
1146.5063_12.08	#N/A	0.23457	0.99947	0.93321	-0.099724	0.2063	0.99973	0.92616	-0.11066	0.80612	0.99974	0.95316	-0.069208
186.9811_12.25	#N/A	0.23462	0.99947	0.9646	-0.051995	0.54991	0.99973	0.979	-0.030615	0.16661	0.99974	0.92523	-0.11211
704.5242_8.34	#N/A	0.23522	0.99947	0.78863	-0.34258	0.3497	0.99973	0.81432	-0.29632	0.48905	0.99974	0.71899	-0.47595
860.4953_8.38	#N/A	0.23547	0.99947	0.9106	-0.13511	0.65997	0.99973	0.96782	-0.047195	0.14372	0.99974	0.76625	-0.38411
113.3314_8.87	#N/A	0.23554	0.99947	0.83885	-0.25352	0.34015	0.99973	0.82691	-0.2742	0.48774	0.99974	0.86966	-0.20147
552.4042_6.62	#N/A	0.2366	0.99947	0.80427	-0.31425	0.34355	0.99973	0.8005	-0.32103	0.51698	0.99974	0.81322	-0.29828
281.6627_5.95	#N/A	0.23708	0.99947	0.9105	-0.13527	0.55953	0.99973	0.94537	-0.081051	0.30104	0.99974	0.81907	-0.28794
167.0126_12.37	#N/A	0.23759	0.99947	0.93768	-0.092828	0.92953	0.99973	1.0067	0.0096861	0.0096512	0.99974	0.7678	-0.38121
372.3134_4.66	#N/A	0.23761	0.99947	0.88701	-0.17297	0.58765	0.99973	0.96036	-0.058349	0.073519	0.99974	0.63905	-0.64599
294.1012_0.38	#N/A	0.23765	0.99947	0.95564	-0.065461	0.40874	0.99973	0.96082	-0.057666	0.30883	0.99974	0.94056	-0.08841
1027.6754_5.94	#N/A	0.23766	0.99947	0.82704	-0.27397	0.31394	0.99973	0.80912	-0.30558	0.57076	0.99974	0.87174	-0.19802
945.4877_12.23	#N/A	0.23805	0.99947	0.90625	-0.14202	0.3929	0.99973	0.9164	-0.12595	0.37798	0.99974	0.87405	-0.19422
262.253_8.57	#N/A	0.23805	0.99947	1.1233	0.16779	0.61864	0.99973	1.0685	0.095648	0.11968	0.99974	1.3098	0.3894
1017.4969_12.14	#N/A	0.23807	0.99947	0.92261	-0.1162	0.12412	0.99973	0.88465	-0.17682	0.5666	0.99974	1.0406	0.057406
88.0393_0.38	#N/A	0.23812	0.99947	0.95923	-0.060049	0.28518	0.99973	0.95352	-0.068663	0.64533	0.99974	0.97622	-0.034727
529.5189_8.57	#N/A	0.23814	0.99947	1.1152	0.15729	0.60634	0.99973	1.0633	0.088491	0.089831	0.99974	1.2861	0.36299
1092.6081_5.33	#N/A	0.23817	0.99947	0.91245	-0.13218	0.6499	0.99973	0.961	-0.057394	0.23111	0.99974	0.78022	-0.35804
629.5487_12.22	#N/A	0.23835	0.99947	0.86304	-0.21249	0.35639	0.99973	0.8638	-0.21124	0.39873	0.99974	0.86039	-0.21694
460.283_5.11	#N/A	0.23839	0.99947	0.77042	-0.37629	0.50192	0.99973	0.78169	-0.35533	0.31153	0.99974	0.74026	-0.43389
786.6026_10.29	#N/A	0.23876	0.99947	0.82208	-0.28264	0.1559	0.99973	0.79701	-0.32733	0.90448	0.99974	0.90876	-0.13803
525.375_5.95	#N/A	0.239	0.99947	0.86071	-0.2164	0.37521	0.99973	0.87706	-0.18925	0.47599	0.99974	0.82246	-0.28199
591.462_7.5	#N/A	0.23925	0.99947	0.81677	-0.29201	0.38723	0.99973	0.81843	-0.28907	0.42516	0.99974	0.81136	-0.30159
614.2462_12.09	#N/A	0.23982	0.99947	0.85526	-0.22557	0.40839	0.99973	0.86978	-0.20128	0.27204	0.99974	0.82038	-0.28563
355.0344_0.36	#N/A	0.23983	0.99947	0.93788	-0.092529	0.3316	0.99973	0.94104	-0.087673	0.5371	0.99974	0.92848	-0.10705
575.5059_12.22	#N/A	0.24005	0.99947	0.89138	-0.16588	0.50277	0.99973	0.92173	-0.11759	0.34019	0.99974	0.81256	-0.29946
365.2758_4.14	#N/A	0.24041	0.99947	0.80203	-0.31827	0.62649	0.99973	0.87982	-0.18472	0.15444	0.99974	0.59753	-0.74293
703.8685_12.05	#N/A	0.24112	0.99947	1.0595	0.083405	0.12127	0.99973	1.0903	0.12476	0.71063	0.99974	0.9753	-0.036075
537.1683_8.97	#N/A	0.24141	0.99947	0.87149	-0.19845	0.36569	0.99973	0.87187	-0.19782	0.3861	0.99974	0.8702	-0.20058
955.5297_12.15	#N/A	0.24146	0.99947	0.92095	-0.11881	0.54383	0.99973	0.94686	-0.07878	0.2034	0.99974	0.85498	-0.22605
548.8372_0.3	#N/A	0.24154	0.99947	1.0711	0.099058	0.58732	0.99973	1.0376	0.053235	0.1803	0.99974	1.1775	0.23571
130.9668_12.95	#N/A	0.24157	0.99947	0.95013	-0.073806	0.11882	0.99973	0.91972	-0.12074	0.52986	0.99974	1.0339	0.048109
282.6513_5.65	#N/A	0.24239	0.99947	0.8607	-0.21642	0.32009	0.99973	0.85291	-0.22954	0.56848	0.99974	0.88123	-0.1824
794.5458_8.41	#N/A	0.2424	0.99947	0.86359	-0.21158	0.51201	0.99973	0.92062	-0.11933	0.27928	0.99974	0.75001	-0.41501
159.018_12.25	#N/A	0.2427	0.99947	1.0494	0.069586	0.47612	0.99973	1.0359	0.050839	0.31292	0.99974	1.092	0.12692
396.9991_0.34	#N/A	0.24327	0.99947	0.94842	-0.076406	0.28774	0.99973	0.94703	-0.078514	0.62944	0.99974	0.95247	-0.070247
391.9841_0.36	#N/A	0.24342	0.99947	0.95046	-0.073308	0.24378	0.99973	0.93534	-0.096434	0.81199	0.99974	0.99383	-0.0089218
382.0275_0.34	#N/A	0.24351	0.99947	0.94442	-0.082503	0.32208	0.99973	0.93711	-0.093713	0.55645	0.99974	0.96587	-0.050099
252.1667_4.52	#N/A	0.24369	0.99947	0.93247	-0.10086	0.25825	0.99973	0.92728	-0.10893	0.70291	0.99974	0.94783	-0.077293
611.9242_12.05	#N/A	0.24371	0.99947	0.94326	-0.08427	0.38739	0.99973	0.95333	-0.068947	0.45596	0.99974	0.9162	-0.12626
279.6295_5.49	#N/A	0.24428	0.99947	0.89534	-0.15949	0.39623	0.99973	0.90429	-0.14515	0.46437	0.99974	0.87041	-0.20023
404.9152_12.06	#N/A	0.24507	0.99947	1.0546	0.076676	0.20046	0.99973	1.0759	0.10551	0.93322	0.99974	0.99869	-0.0018844
470.3317_8.59	#N/A	0.24586	0.99947	1.113	0.15445	0.30481	0.99973	1.1106	0.15129	0.61558	0.99974	1.1206	0.16422
291.8897_12.25	#N/A	0.24608	0.99947	0.93596	-0.095478	0.99805	0.99973	1.0164	0.023462	0.021822	0.99974	0.7546	-0.40622
379.9021_0.31	#N/A	0.2465	0.99947	0.92416	-0.11378	0.30132	0.99973	0.91885	-0.12209	0.64348	0.99974	0.93978	-0.089612
524.3716_5.95	#N/A	0.24688	0.99947	0.85229	-0.23059	0.37089	0.99973	0.8652	-0.20889	0.49769	0.99974	0.82243	-0.28203
717.5566_7.87	#N/A	0.24724	0.99947	0.90884	-0.13791	0.27027	0.99973	0.89229	-0.16441	0.74872	0.99974	0.95566	-0.065428
694.7209_10.26	#N/A	0.2473	0.99947	1.0819	0.11362	0.33942	0.99973	1.0799	0.11087	0.54693	0.99974	1.0882	0.1219
641.1264_2.19	#N/A	0.24745	0.99947	1.1016	0.13954	0.41598	0.99973	1.0671	0.093704	0.4166	0.99974	1.2193	0.2861
553.3316_5.95	#N/A	0.24779	0.99947	0.84449	-0.24385	0.30489	0.99973	0.83258	-0.26434	0.58848	0.99974	0.87308	-0.19582
327.3_5.89	#N/A	0.24801	0.99947	0.94809	-0.076906	0.35751	0.99973	0.95484	-0.066668	0.52052	0.99974	0.92974	-0.10511
162.1124_0.34	#N/A	0.24836	0.99947	1.1891	0.24989	0.35079	0.99973	1.2111	0.2763	0.27647	0.99974	1.1393	0.18812
439.3002_5.48	#N/A	0.24871	0.99947	0.84992	-0.2346	0.68395	0.99973	0.89374	-0.16207	0.10678	0.99974	0.73385	-0.44645
752.7788_0.3	#N/A	0.24882	0.99947	0.93615	-0.095181	0.32647	0.99973	0.93679	-0.094206	0.56738	0.99974	0.93449	-0.09775
263.237_7.5	#N/A	0.24884	0.99947	0.83296	-0.26369	0.33136	0.99973	0.80641	-0.31042	0.5386	0.99974	0.89869	-0.1541
244.9286_0.3	#N/A	0.24893	0.99947	0.95715	-0.063188	0.35839	0.99973	0.9551	-0.066284	0.40614	0.99974	0.96305	-0.054317
1014.556_12.06	#N/A	0.24898	0.99947	0.89505	-0.15996	0.57793	0.99973	0.92677	-0.10972	0.21279	0.99974	0.80973	-0.30449
467.1037_8.55	#N/A	0.24908	0.99947	1.1092	0.14956	0.48323	0.99973	1.0821	0.11387	0.28815	0.99974	1.1977	0.26024
1004.4353_2.65	#N/A	0.2494	0.99947	0.9118	-0.13321	0.15984	0.99973	0.8736	-0.19495	0.7729	0.99974	1.0272	0.038669
715.5023_7.9	#N/A	0.24952	0.99947	0.92158	-0.11782	0.25564	0.99973	0.90801	-0.13922	0.72714	0.99974	0.96177	-0.05624
433.392_8.97	#N/A	0.25002	0.99947	0.92524	-0.1121	0.36141	0.99973	0.9275	-0.10858	0.43977	0.99974	0.91889	-0.12203
316.8514_12.27	#N/A	0.25022	0.99947	1.0609	0.085294	0.10574	0.99973	1.1076	0.14747	0.3946	0.99974	0.93668	-0.094367
773.5531_8.38	#N/A	0.25146	0.99947	0.79067	-0.33886	0.34626	0.99973	0.85808	-0.22082	0.54916	0.99974	0.66184	-0.59545
526.3775_5.95	#N/A	0.25192	0.99947	0.85598	-0.22435	0.39355	0.99973	0.87084	-0.19952	0.48078	0.99974	0.82191	-0.28294
518.3249_4.88	#N/A	0.25205	0.99947	0.71885	-0.47625	0.4619	0.99973	0.77683	-0.36433	0.39345	0.99974	0.6031	-0.72954
508.3769_5.65	#N/A	0.25301	0.99947	0.83752	-0.2558	0.46029	0.99973	0.85512	-0.2258	0.29733	0.99974	0.7934	-0.33387
562.8127_0.3	#N/A	0.25368	0.99947	0.9392	-0.090502	0.90577	0.99973	1.0062	0.0089665	0.036169	0.99974	0.76649	-0.38366
417.2183_4.51	#N/A	0.25386	0.99947	0.93209	-0.10145	0.94724	0.99973	0.99176	-0.01193	0.094986	0.99974	0.7786	-0.36104
909.3611_7.64	#N/A	0.25407	0.99947	1.115	0.15701	0.88689	0.99973	1.0103	0.014715	0.070698	0.99974	1.5151	0.59941
562.2997_5.15	#N/A	0.25444	0.99947	1.1551	0.20797	0.24482	0.99973	1.1677	0.22362	0.80442	0.99974	1.118	0.16095
113.9637_0.06	#N/A	0.25544	0.99947	0.90221	-0.14846	0.075245	0.99973	0.94458	-0.082252	0.31883	0.99974	0.78355	-0.35191
505.347_5.5	#N/A	0.25545	0.99947	0.86633	-0.20701	0.52926	0.99973	0.88898	-0.16977	0.33488	0.99974	0.81202	-0.3004
771.5746_8.72	#N/A	0.25553	0.99947	0.86217	-0.21396	0.37587	0.99973	0.85769	-0.22148	0.39573	0.99974	0.87357	-0.195
321.1808_3.1	#N/A	0.2557	0.99947	0.9197	-0.12077	0.34722	0.99973	0.93539	-0.096354	0.50823	0.99974	0.86585	-0.2078
348.1377_2.65	#N/A	0.25583	0.99947	0.92867	-0.10676	0.50664	0.99973	0.94933	-0.075021	0.33954	0.99974	0.87068	-0.19979
599.5056_12.22	#N/A	0.25586	0.99947	0.88945	-0.16902	0.3236	0.99973	0.87529	-0.19216	0.58834	0.99974	0.92813	-0.10761
[truncated: 2,808 more rows]

## Sheet: Supplementary Table S4
Supplementary Table S4. Metabolites identified in the plasma of irradiated NHPs
mz_rt	EmpiricalCompound	p.value	FDR	Fold Change	log2(FC)
897.6328_7.79	#N/A	1.0818e-07	0.00017799	0.57341	-0.80237
900.5753_8.6	#N/A	1.2421e-07	0.00017799	0.40383	-1.3082
191.0185_0.38	C04575,	3.2262e-07	0.00028943	0.5126	-0.96408
111.0075_0.38	#N/A	4.3814e-07	0.00028943	0.51306	-0.9628
161.9856_0.58	#N/A	5.0494e-07	0.00028943	153.19	7.2592
1078.527_8.55	#N/A	1.063e-06	0.00041592	0.59388	-0.75175
85.0284_0.36	#N/A	1.2096e-06	0.00041592	0.53641	-0.89859
943.5515_8.55	#N/A	1.2225e-06	0.00041592	0.46018	-1.1197
192.0223_0.38	C04575,	1.3061e-06	0.00041592	0.49305	-1.0202
129.018_0.37	#N/A	1.882e-06	0.0005394	0.59818	-0.74134
87.0075_0.36	#N/A	2.3697e-06	0.00059378	0.53775	-0.895
173.0095_0.36	C04575,	2.4862e-06	0.00059378	0.55159	-0.85834
112.0117_0.38	#N/A	3.7806e-06	0.0007865	0.50288	-0.99171
133.0129_0.35	C00149, (S)-Malate	3.8419e-06	0.0007865	0.37205	-1.4264
874.563_8.55	#N/A	4.4522e-06	0.00085066	0.45263	-1.1436
947.4952_8.55	#N/A	9.2732e-06	0.0015616	0.5323	-0.90968
1010.5313_8.55	#N/A	9.6624e-06	0.0015616	0.60478	-0.72553
901.5804_8.6	#N/A	1.0201e-05	0.0015616	0.44661	-1.1629
876.5686_8.55	#N/A	1.0353e-05	0.0015616	0.4681	-1.0951
1019.5097_12.09	#N/A	1.6146e-05	0.0023137	0.71059	-0.49291
305.9302_2.91	#N/A	1.8911e-05	0.0025809	1.27	0.34487
875.5659_8.55	#N/A	1.9903e-05	0.0025928	0.47759	-1.0661
883.5351_12.11	#N/A	2.1395e-05	0.002666	0.56256	-0.82992
974.4878_8.55	#N/A	2.3839e-05	0.0028468	0.57107	-0.80825
946.4899_8.55	#N/A	2.7161e-05	0.003022	0.52814	-0.921
942.5493_8.55	#N/A	2.7415e-05	0.003022	0.52233	-0.93696
553.3707_6.32	#N/A	4.0806e-05	0.0043315	0.58204	-0.7808
899.5664_8.48	#N/A	5.1717e-05	0.0052936	0.50184	-0.99471
161.9857_0.39	#N/A	5.9035e-05	0.0058343	42.407	5.4062
926.4855_8.73	#N/A	6.6286e-05	0.0063325	0.67306	-0.5712
827.5648_8.73	#N/A	8.0939e-05	0.0074226	0.61002	-0.71307
1038.4945_12.1	#N/A	8.2877e-05	0.0074226	0.69445	-0.52605
826.5614_8.73	#N/A	0.00010338	0.0088709	0.65533	-0.60971
714.2583_5.28	#N/A	0.00010524	0.0088709	0.76395	-0.38845
414.9867_0.34	#N/A	0.00011993	0.0098203	1.1536	0.20619
485.2711_8.91	#N/A	0.00015657	0.011727	0.70492	-0.50448
969.5024_12.1	#N/A	0.00015731	0.011727	0.66274	-0.59349
833.5205_12.12	#N/A	0.00015778	0.011727	0.54974	-0.86317
847.5376_12.12	#N/A	0.00015957	0.011727	0.60974	-0.71373
670.919_12.07	#N/A	0.00017761	0.012726	0.72692	-0.46012
902.5174_12.1	#N/A	0.00019347	0.013524	0.6556	-0.60911
834.5229_12.12	#N/A	0.00022281	0.015204	0.58558	-0.77207
556.3179_5.65	#N/A	0.00023225	0.01548	0.70125	-0.51199
894.547_8.73	#N/A	0.00026486	0.016187	0.70536	-0.50358
1159.7186_6.14	#N/A	0.00027019	0.016187	0.6624	-0.59422
871.5416_12.11	#N/A	0.00027102	0.016187	0.63483	-0.65556
857.521_12.11	#N/A	0.00027426	0.016187	0.53064	-0.91419
1069.5112_12.12	#N/A	0.00027448	0.016187	0.81072	-0.30272
226.0168_2.69	#N/A	0.00028272	0.016187	0.44646	-1.1634
528.2788_5.1	#N/A	0.00028594	0.016187	0.64229	-0.6387
705.2509_5.28	#N/A	0.00028805	0.016187	0.71086	-0.49235
859.5345_12.11	#N/A	0.00029825	0.016438	0.54927	-0.86443
965.4788_12.16	#N/A	0.00030905	0.016712	0.73755	-0.43919
552.3666_6.32	#N/A	0.0003292	0.017363	0.61907	-0.69182
114.9889_0.29	#N/A	0.00033358	0.017363	0.76201	-0.39212
884.54_12.11	#N/A	0.00033927	0.017363	0.61663	-0.69753
858.5232_12.11	#N/A	0.00036041	0.018121	0.55678	-0.84483
828.5677_8.73	#N/A	0.00038691	0.019119	0.5876	-0.7671
758.5307_8.57	#N/A	0.00042519	0.020654	0.65785	-0.60418
915.5686_12.12	#N/A	0.00044094	0.021062	0.73165	-0.45078
581.2363_6.11	C00500, Biliverdin	0.00046209	0.021393	1.5347	0.61793
650.4369_7.55	#N/A	0.00046636	0.021393	0.51929	-0.9454
1068.524_12.11	#N/A	0.00047027	0.021393	0.78075	-0.35707
925.5104_12.09	#N/A	0.00047977	0.021456	0.62181	-0.68545
1011.5413_8.55	#N/A	0.00048661	0.021456	0.59197	-0.7564
1105.4735_12.09	#N/A	0.00050753	0.02203	0.71111	-0.49185
544.3396_5.5	#N/A	0.00051502	0.02203	0.69869	-0.51727
995.5113_12.09	#N/A	0.00054883	0.023132	0.65465	-0.61121
881.5196_12.11	#N/A	0.00059607	0.024501	0.62068	-0.68808
204.063_2.87	#N/A	0.00059841	0.024501	0.36392	-1.4583
722.509_8.92	#N/A	0.00061104	0.024665	0.70048	-0.51359
707.2707_5.66	#N/A	0.00066229	0.026363	0.78099	-0.35662
622.3333_5.81	#N/A	0.00075036	0.029406	0.56707	-0.81839
1067.5224_12.1	#N/A	0.00075926	0.029406	0.71635	-0.48126
929.5399_12.1	#N/A	0.00078781	0.029954	0.66603	-0.58634
766.5397_8.73	#N/A	0.0008053	0.029954	0.62309	-0.68249
993.4947_12.09	#N/A	0.00081578	0.029954	0.71745	-0.47906
899.4957_8.73	#N/A	0.00082578	0.029954	0.72824	-0.45752
704.8172_11.98	#N/A	0.00083016	0.029954	1.3644	0.4483
228.0136_2.69	#N/A	0.00084541	0.029954	0.53385	-0.90549
951.5248_12.09	#N/A	0.00084657	0.029954	0.72364	-0.46665
825.55_8.46	#N/A	0.00087205	0.030479	0.42116	-1.2475
898.5608_8.48	#N/A	0.00092359	0.031892	0.52707	-0.92393
788.5288_8.92	#N/A	0.0010141	0.034601	0.59722	-0.74366
705.3419_5.99	#N/A	0.0010332	0.034672	0.69169	-0.5318
903.5228_12.1	#N/A	0.0010429	0.034672	0.68561	-0.54454
772.8054_11.99	#N/A	0.0010555	0.034672	1.2371	0.30694
778.5617_9.43	#N/A	0.0010783	0.034672	1.3724	0.45671
568.362_5.99	#N/A	0.0010839	0.034672	0.67475	-0.56757
760.5022_8.53	#N/A	0.0010977	0.034672	0.47173	-1.084
568.8399_11.98	#N/A	0.0011009	0.034672	1.2587	0.33189
850.5609_8.64	#N/A	0.0011338	0.035319	0.61049	-0.71197
1082.4965_12.11	#N/A	0.0011927	0.036756	0.80246	-0.31749
606.3016_5.1	#N/A	0.0012336	0.037611	0.53723	-0.89639
842.5932_9.36	#N/A	0.0012885	0.038222	0.68693	-0.54177
494.3244_5.81	#N/A	0.0012915	0.038222	0.54113	-0.88594
582.2354_6.11	#N/A	0.0012936	0.038222	1.5966	0.67496
911.5657_12.11	#N/A	0.0013312	0.03893	0.73295	-0.44822
240.9275_12	#N/A	0.0013714	0.039702	1.2123	0.27773
985.4742_12.14	#N/A	0.0014036	0.040025	0.78288	-0.35314
1003.4661_12.15	#N/A	0.0014105	0.040025	0.78225	-0.3543
226.0145_2.98	#N/A	0.0014247	0.040032	0.48274	-1.0507
789.5826_9.29	#N/A	0.0014435	0.040167	0.72153	-0.47087
633.3224_5.28	#N/A	0.0015138	0.041716	0.76576	-0.38504
552.2033_5.48	#N/A	0.0016119	0.043996	1.5209	0.60496
927.4898_8.73	#N/A	0.0016747	0.044907	0.70221	-0.51003
622.4108_6.91	#N/A	0.0016766	0.044907	0.60573	-0.72325
835.5334_12.12	#N/A	0.0016975	0.04503	0.60312	-0.72947
664.2516_5.28	#N/A	0.0017126	0.04503	0.79384	-0.33308
1091.7279_6.14	#N/A	0.00173	0.045073	0.65486	-0.61075
492.3466_6.32	#N/A	0.0018106	0.045805	0.61043	-0.7121
610.2455_5.1	#N/A	0.0018172	0.045805	0.5479	-0.86801
362.937_12.01	#N/A	0.001847	0.045805	1.2544	0.32698
627.5579_10.46	#N/A	0.0018533	0.045805	1.1502	0.20183
931.5485_12.11	#N/A	0.0018713	0.045805	0.70138	-0.51173
690.3205_5.81	#N/A	0.0019263	0.045805	0.57834	-0.79001
566.9007_12.01	#N/A	0.0019386	0.045805	1.1662	0.22183
960.5197_8.67	#N/A	0.0019497	0.045805	1.3296	0.41103
398.8855_12.12	#N/A	0.001956	0.045805	1.3372	0.41917
956.556_12.1	#N/A	0.0019664	0.045805	0.73569	-0.44283
901.5141_12.1	#N/A	0.0019803	0.045805	0.66278	-0.59339
538.3143_5.1	#N/A	0.0019957	0.045805	0.58554	-0.77217
814.5578_8.88	#N/A	0.0020132	0.045805	0.63972	-0.64449
1131.48_12.09	#N/A	0.0020307	0.045805	0.74404	-0.42655
634.3337_5.66	#N/A	0.0020322	0.045805	0.79537	-0.3303
914.5843_12.12	#N/A	0.0020343	0.045805	0.78273	-0.35342
580.3623_5.94	#N/A	0.0020413	0.045805	0.5602	-0.83599
620.2924_5.6	#N/A	0.0020464	0.045805	1.6419	0.71536
453.2808_5.48	#N/A	0.0020617	0.045805	1.5446	0.62722
913.5798_12.12	#N/A	0.0021035	0.045845	0.74401	-0.42661
544.3185_5.81	#N/A	0.0021081	0.045845	0.60561	-0.72353
532.3393_5.83	#N/A	0.0021115	0.045845	0.59531	-0.7483
637.3533_6.14	#N/A	0.0021361	0.046029	0.80606	-0.31104
1094.7325_6.14	#N/A	0.0021692	0.046174	0.6275	-0.67232
1173.4505_12.09	#N/A	0.002206	0.046174	0.78107	-0.35647
893.5354_8.46	#N/A	0.0022065	0.046174	0.54756	-0.8689
817.6127_10.01	#N/A	0.0022254	0.046174	0.68171	-0.55277
555.3856_6.34	#N/A	0.0022359	0.046174	0.6541	-0.61242
836.5388_12.12	#N/A	0.0022394	0.046174	0.68871	-0.53803
882.523_12.11	#N/A	0.0022744	0.04656	0.62759	-0.6721
665.2949_5.83	#N/A	0.0024926	0.050666	0.57416	-0.80047
892.5334_8.46	#N/A	0.002573	0.051588	0.50488	-0.986
860.5384_12.12	#N/A	0.0025766	0.051588	0.6137	-0.70439
932.5547_12.12	#N/A	0.002592	0.051588	0.74484	-0.42499
606.8421_0.33	#N/A	0.0026227	0.051839	1.2767	0.35237
508.3403_6.14	#N/A	0.0026891	0.052276	0.80707	-0.30923
634.3082_5.28	#N/A	0.0026936	0.052276	0.75109	-0.41294
866.5834_8.8	#N/A	0.0027098	0.052276	0.81552	-0.2942
1156.6853_5.66	#N/A	0.0027178	0.052276	0.61208	-0.70822
766.5404_9.53	#N/A	0.0028142	0.053091	1.6526	0.72473
481.3123_6.12	#N/A	0.0028487	0.053091	1.4815	0.56707
445.3322_7.05	#N/A	0.0028556	0.053091	1.7309	0.7915
930.5411_12.1	#N/A	0.0028728	0.053091	0.68593	-0.54388
568.3617_6.14	#N/A	0.0028874	0.053091	0.81263	-0.29933
952.5272_12.09	#N/A	0.0028895	0.053091	0.73294	-0.44822
641.2952_6.14	C05768, Coproporphyrinogen I	0.0029148	0.053091	0.82762	-0.27295
1029.4667_12.12	#N/A	0.002922	0.053091	0.7361	-0.44203
955.5516_12.1	#N/A	0.0029463	0.053091	0.7586	-0.3986
482.3154_6.12	#N/A	0.0029511	0.053091	1.485	0.5705
960.5205_8.46	#N/A	0.0029639	0.053091	0.55194	-0.85742
539.3184_5.1	#N/A	0.0029878	0.053186	0.56788	-0.81634
679.8483_12.02	#N/A	0.0030101	0.053253	1.2487	0.32048
530.3019_5.5	#N/A	0.0030449	0.053278	0.88502	-0.17622
616.2844_6.11	#N/A	0.0030487	0.053278	1.3605	0.44417
887.5642_12.11	#N/A	0.0031129	0.053749	0.76347	-0.38935
692.2948_5.66	#N/A	0.0031295	0.053749	0.78406	-0.35097
824.5455_8.45	#N/A	0.0031319	0.053749	0.4843	-1.046
1062.4801_12.08	#N/A	0.0031591	0.053887	0.72882	-0.45637
452.2775_5.48	#N/A	0.0031775	0.053887	1.3999	0.48528
815.8283_12.02	#N/A	0.0032208	0.054298	1.1571	0.21054
961.5239_8.45	#N/A	0.003287	0.054993	0.61731	-0.69593
970.514_12.1	#N/A	0.0033008	0.054993	0.78257	-0.35371
997.5303_12.09	#N/A	0.0033323	0.054993	0.6565	-0.60713
958.5697_12.12	#N/A	0.0033387	0.054993	0.75184	-0.4115
567.3497_5.66	#N/A	0.0034022	0.055718	0.75312	-0.40906
526.3134_5.21	#N/A	0.0034318	0.055884	0.62982	-0.66699
580.2334_6.11	#N/A	0.0034971	0.056626	1.4308	0.51679
889.5784_12.14	#N/A	0.0035552	0.057	0.73462	-0.44493
865.5391_8.55	#N/A	0.00356	0.057	0.66047	-0.59843
1180.7594_12	#N/A	0.0036019	0.05735	1.2011	0.26437
622.3685_6.34	#N/A	0.0037406	0.058834	0.64375	-0.63542
858.5311_9.33	#N/A	0.0037468	0.058834	1.3982	0.4836
459.8958_2.91	#N/A	0.0037601	0.058834	0.75148	-0.41219
611.249_5.1	#N/A	0.0037772	0.058834	0.60391	-0.7276
439.9313_2.91	#N/A	0.003897	0.060372	1.2508	0.32282
229.1429_3.78	#N/A	0.0039694	0.060741	0.54056	-0.88748
1037.4853_12.09	#N/A	0.0040051	0.060741	0.74796	-0.41897
876.578_8.86	#N/A	0.0040127	0.060741	0.68686	-0.54192
1106.4794_12.09	#N/A	0.004031	0.060741	0.7706	-0.37595
594.3664_5.83	#N/A	0.0040312	0.060741	0.59908	-0.73917
510.2755_4.04	#N/A	0.004048	0.060741	2.3262	1.218
1069.6731_8.56	#N/A	0.0041015	0.061223	1.3485	0.43137
828.5773_9.13	#N/A	0.004125	0.061255	0.88071	-0.18327
569.3649_6.14	#N/A	0.004218	0.062076	0.82609	-0.27562
638.8312_11.98	#N/A	0.0042419	0.062076	1.347	0.42973
961.5244_8.67	#N/A	0.0042453	0.062076	1.4913	0.57659
561.3337_6.14	#N/A	0.0043182	0.062822	0.79395	-0.33288
285.2405_6.68	#N/A	0.0043499	0.062963	0.72202	-0.46989
998.5337_12.09	#N/A	0.0044015	0.063391	0.73829	-0.43774
155.8663_0.47	#N/A	0.0046562	0.066421	1.316	0.39615
480.3089_6.12	#N/A	0.0046832	0.066421	1.4062	0.49178
1039.5015_12.09	#N/A	0.004694	0.066421	0.77599	-0.36589
706.2645_5.66	#N/A	0.0047046	0.066421	0.80017	-0.32161
1063.4937_12.09	#N/A	0.0049052	0.068268	0.73155	-0.45096
716.8547_12.01	#N/A	0.004922	0.068268	1.1135	0.15504
915.4762_8.65	#N/A	0.0049222	0.068268	1.2804	0.35662
537.2331_3.25	#N/A	0.0050404	0.068268	0.50437	-0.98743
779.565_9.43	#N/A	0.0050539	0.068268	1.3207	0.40131
355.1573_8.91	#N/A	0.0050781	0.068268	0.85041	-0.23378
671.289_6.14	#N/A	0.0050831	0.068268	0.81111	-0.30204
464.3143_5.66	#N/A	0.0050975	0.068268	0.71979	-0.47434
1134.5048_12.09	#N/A	0.0051163	0.068268	0.79482	-0.3313
943.5122_12.14	#N/A	0.0051179	0.068268	0.80162	-0.31901
554.3464_5.81	#N/A	0.00512	0.068268	0.61469	-0.70206
549.2999_6.11	#N/A	0.0051213	0.068268	1.3982	0.48357
585.3522_6.14	#N/A	0.0051801	0.068282	0.72425	-0.46545
592.8978_12.09	#N/A	0.0052003	0.068282	0.74439	-0.42586
698.5142_9.31	#N/A	0.0052073	0.068282	0.65811	-0.60361
1093.6178_5.5	#N/A	0.0052462	0.068282	0.82027	-0.28583
767.5439_9.53	#N/A	0.0052577	0.068282	1.6166	0.69298
818.592_9.87	#N/A	0.0052653	0.068282	0.62721	-0.67299
927.5218_12.09	#N/A	0.0053356	0.068883	0.65294	-0.61498
668.2878_6.14	#N/A	0.0054296	0.069607	0.85055	-0.23354
639.2796_5.66	CE5531, 12-oxo-c-LTB3	0.0054409	0.069607	0.701	-0.51251
1089.6952_5.65	#N/A	0.0054646	0.069607	0.61681	-0.6971
947.6136_5.49	#N/A	0.0055319	0.070152	1.4986	0.5836
296.8948_0.31	#N/A	0.0056438	0.07106	1.1499	0.20152
762.8457_12.01	#N/A	0.005657	0.07106	1.1933	0.25495
1122.7706_12	#N/A	0.0056779	0.07106	1.2379	0.30794
509.2746_4.04	#N/A	0.0057452	0.071327	2.4133	1.271
444.8903_12	#N/A	0.0057646	0.071327	1.2228	0.29022
113.9878_12.01	#N/A	0.0057927	0.071327	1.1625	0.21718
582.4119_7.03	#N/A	0.0057988	0.071327	0.66382	-0.59114
820.4642_8.1	#N/A	0.0058393	0.071519	0.7892	-0.34153
709.2846_5.99	#N/A	0.0060081	0.073043	0.68525	-0.54529
1027.473_12.12	#N/A	0.0060147	0.073043	0.79484	-0.33126
174.064_0.34	#N/A	0.0060814	0.073542	0.79205	-0.33634
887.4688_8.65	#N/A	0.0061187	0.073681	1.3812	0.46596
1067.6614_8.13	#N/A	0.0062048	0.074406	1.2835	0.36012
883.5395_8.66	#N/A	0.0062414	0.074533	1.4094	0.49506
861.5516_12.12	#N/A	0.0062967	0.074544	0.72316	-0.46761
1161.7188_6.14	#N/A	0.0063048	0.074544	0.72271	-0.46852
90.0271_0.38	#N/A	0.0063203	0.074544	0.56279	-0.82934
636.3499_6.14	#N/A	0.006382	0.074963	0.89758	-0.15589
862.5559_12.12	#N/A	0.0064591	0.075559	0.69784	-0.51904
619.2893_5.6	#N/A	0.006489	0.075599	1.6034	0.68111
874.8793_12.05	#N/A	0.0065296	0.075764	0.84715	-0.23932
566.3462_5.66	#N/A	0.0065915	0.076062	0.783	-0.35291
784.8363_12.01	#N/A	0.0066083	0.076062	1.1396	0.1885
650.3665_6.48	#N/A	0.0068321	0.078323	0.60447	-0.72626
1082.7054_6.14	#N/A	0.0070362	0.080342	0.70791	-0.49836
896.4762_8.46	#N/A	0.0071515	0.081334	0.54429	-0.87754
850.8215_12.01	#N/A	0.0071963	0.081385	1.139	0.18777
302.8516_0.31	#N/A	0.0072127	0.081385	1.2797	0.35581
212.0017_1.32	#N/A	0.0073004	0.081901	0.48672	-1.0388
710.5104_8.11	#N/A	0.007322	0.081901	0.85484	-0.22627
571.3713_6.14	#N/A	0.007436	0.081901	0.73469	-0.4448
308.9152_12	#N/A	0.0074396	0.081901	1.1591	0.21306
167.0163_2.91	#N/A	0.0074434	0.081901	1.0709	0.098803
154.0606_0.33	#N/A	0.0074889	0.081901	1.2099	0.27494
442.8926_12	#N/A	0.0074905	0.081901	1.1643	0.21943
478.2939_5.1	#N/A	0.0075533	0.081901	0.63079	-0.66476
971.5177_12.1	#N/A	0.0075603	0.081901	0.80803	-0.30752
545.321_5.81	#N/A	0.0075679	0.081901	0.708	-0.49818
501.281_5.26	#N/A	0.0075906	0.081901	1.3785	0.46308
790.542_9.34	#N/A	0.0076143	0.081901	1.5373	0.62041
562.3149_5	#N/A	0.00763	0.081901	0.60516	-0.72462
495.3279_5.81	#N/A	0.007776	0.083157	0.72292	-0.46809
628.3195_6.14	#N/A	0.0079076	0.084042	0.85163	-0.23171
510.2455_3.83	#N/A	0.0079174	0.084042	0.58449	-0.77474
558.3334_6.14	#N/A	0.0079864	0.084457	0.83386	-0.26212
815.6006_9.3	#N/A	0.0080154	0.084457	0.7049	-0.50452
443.8958_12	#N/A	0.0081015	0.085051	1.296	0.3741
280.8339_0.31	#N/A	0.0081699	0.085456	1.2585	0.33172
816.6137_10.01	#N/A	0.0082265	0.085735	0.73689	-0.44048
386.8605_12.14	#N/A	0.0083346	0.086546	1.2947	0.3726
538.2682_6.11	#N/A	0.0083647	0.086546	1.4071	0.49273
1087.6952_5.65	#N/A	0.008486	0.087485	0.5346	-0.90347
714.8441_12	#N/A	0.0085211	0.087532	1.1685	0.22464
1150.6844_6.14	#N/A	0.0086966	0.088971	0.77474	-0.36821
954.5419_12.1	#N/A	0.0087523	0.088971	0.72917	-0.45566
286.824_0.32	#N/A	0.0087543	0.088971	1.1555	0.20851
768.5459_9.53	#N/A	0.0089745	0.090755	1.5144	0.59874
945.6309_10.45	#N/A	0.0089931	0.090755	1.382	0.46676
963.4786_12.16	#N/A	0.0090745	0.091255	0.75426	-0.40687
582.3793_6.48	#N/A	0.0095296	0.094798	0.51505	-0.95721
832.5024_8.91	#N/A	0.0095711	0.094798	1.4078	0.49344
388.8592_12.14	#N/A	0.0096053	0.094798	1.3443	0.42688
134.8934_0.38	#N/A	0.0096306	0.094798	1.1572	0.2106
238.9307_12	#N/A	0.0096325	0.094798	1.1847	0.24458
1081.4933_12.1	#N/A	0.0096407	0.094798	0.9013	-0.14992
520.2643_5.47	#N/A	0.0096661	0.094798	1.3487	0.4316
540.3301_5.51	#N/A	0.0097129	0.094798	0.87595	-0.19108
861.6501_10.43	#N/A	0.0097245	0.094798	0.81692	-0.29174
480.309_5.5	#N/A	0.0097936	0.095147	0.88559	-0.17529
986.7969_12.01	#N/A	0.0098847	0.095708	1.287	0.36396
638.2772_5.66	CE5531, 12-oxo-c-LTB3	0.0099659	0.095958	0.77326	-0.37097
331.7563_12.23	#N/A	0.0099775	0.095958	1.1752	0.23294
509.3439_6.14	#N/A	0.010064	0.096072	0.78753	-0.34459
502.2891_4.99	#N/A	0.01013	0.096072	0.67354	-0.57015
839.3283_5.51	#N/A	0.01017	0.096072	0.72142	-0.47108
220.8682_0.31	#N/A	0.010203	0.096072	1.1498	0.20134
558.3326_5.99	#N/A	0.010207	0.096072	0.66714	-0.58394
706.5196_7.81	#N/A	0.010228	0.096072	0.69844	-0.51779
840.793_11.99	#N/A	0.01025	0.096072	1.1984	0.26111
1108.5997_5.5	#N/A	0.010258	0.096072	0.81291	-0.29883
962.8323_12	#N/A	0.010398	0.096831	1.242	0.31261
721.5014_8.91	#N/A	0.010406	0.096831	0.70931	-0.49551
1092.733_6.14	#N/A	0.010524	0.097526	0.68305	-0.54993
798.5272_8.37	#N/A	0.010549	0.097526	0.64767	-0.62668
919.5099_12.14	#N/A	0.010741	0.098984	0.76739	-0.38197
293.1748_8.92	#N/A	0.010793	0.099145	0.89676	-0.15721
315.0421_0.38	#N/A	0.010959	0.10002	0.83242	-0.26462
910.5554_12.11	#N/A	0.010965	0.10002	0.68631	-0.54307
897.4792_8.46	#N/A	0.010993	0.10002	0.59712	-0.7439
1121.8144_12.01	#N/A	0.011056	0.10027	1.2704	0.34524
392.2883_4.84	#N/A	0.0111	0.10035	5.4886	2.4564
1027.6356_5.5	#N/A	0.011163	0.10061	0.78589	-0.3476
71.0078_0.32	#N/A	0.011219	0.10079	0.87506	-0.19255
89.0232_0.38	#N/A	0.011407	0.10216	0.65958	-0.60039
595.3812_6.26	#N/A	0.011449	0.10222	0.69191	-0.53135
1061.6825_5.52	#N/A	0.011544	0.10264	0.63358	-0.65839
1083.703_6.14	#N/A	0.011568	0.10264	0.73175	-0.45058
1093.7335_6.14	#N/A	0.011637	0.10294	0.68074	-0.55482
961.4733_12.15	#N/A	0.011697	0.10315	0.75096	-0.41319
627.2783_5.81	C05791, D-Urobilinogen	0.01179	0.10365	0.67674	-0.56332
1038.6724_5.5	#N/A	0.011841	0.10378	0.75343	-0.40846
782.7212_0.32	#N/A	0.012014	0.10443	1.2068	0.27113
792.5443_9.32	#N/A	0.012032	0.10443	1.4232	0.50914
555.3495_5.81	#N/A	0.012037	0.10443	0.63632	-0.65218
906.6156_9.35	#N/A	0.012062	0.10443	0.76944	-0.37813
624.3048_5.66	#N/A	0.012097	0.10443	0.80718	-0.30903
898.4892_8.92	#N/A	0.01215	0.10457	1.1042	0.14297
664.2903_5.83	#N/A	0.012311	0.1054	0.6702	-0.57734
1136.6571_8.56	#N/A	0.012333	0.1054	1.418	0.50389
1068.6696_8.55	#N/A	0.012366	0.1054	1.4216	0.50755
524.2778_5.24	#N/A	0.012394	0.1054	1.3061	0.38523
528.3099_5.28	#N/A	0.012592	0.10677	0.83577	-0.25882
391.2846_4.84	#N/A	0.012648	0.10693	4.9767	2.3152
408.2098_3.38	#N/A	0.01276	0.10694	0.56319	-0.8283
602.9302_12.07	#N/A	0.012783	0.10694	0.8151	-0.29495
1104.6553_5.5	#N/A	0.0128	0.10694	0.77675	-0.36447
1045.5148_12.1	#N/A	0.012801	0.10694	0.77529	-0.36718
703.324_5.65	#N/A	0.012835	0.10694	0.77899	-0.36032
1135.5902_5.51	#N/A	0.01291	0.10725	0.79893	-0.32387
636.8285_11.98	#N/A	0.013029	0.1077	1.2617	0.33538
788.5801_9.29	#N/A	0.013043	0.1077	0.74	-0.4344
738.2261_5.66	#N/A	0.013124	0.1077	0.84282	-0.2467
890.5821_12.15	#N/A	0.013181	0.1077	0.71191	-0.49023
329.1738_3.38	#N/A	0.013185	0.1077	0.63918	-0.6457
444.8877_0.3	#N/A	0.01319	0.1077	1.1929	0.25446
727.5483_9.98	#N/A	0.013368	0.10884	0.67381	-0.5696
612.2611_5.36	#N/A	0.013665	0.11094	0.60417	-0.72697
891.583_12.15	#N/A	0.013752	0.11133	0.69484	-0.52524
592.8203_0.31	#N/A	0.013816	0.11154	1.1685	0.22471
530.8936_0.33	#N/A	0.013855	0.11154	1.2125	0.278
464.3144_6.31	#N/A	0.013983	0.11225	0.7989	-0.32391
873.4958_8.67	#N/A	0.014048	0.11246	1.1815	0.24064
909.5525_12.11	#N/A	0.014127	0.11278	0.6857	-0.54435
691.5039_7.5	#N/A	0.014403	0.11466	1.6431	0.71643
148.9176_12.16	#N/A	0.014581	0.11576	1.2098	0.27477
1024.5421_12.09	#N/A	0.014631	0.11579	0.81817	-0.28952
506.3249_5.66	#N/A	0.014689	0.11579	0.74305	-0.42847
191.8564_12.23	#N/A	0.014706	0.11579	1.0969	0.13347
886.5555_12.11	#N/A	0.014752	0.11583	0.78644	-0.34658
987.4879_12.14	#N/A	0.014986	0.11735	0.85359	-0.22839
420.8812_0.28	#N/A	0.015208	0.1177	1.2413	0.31188
1055.7892_12	#N/A	0.015234	0.1177	1.119	0.1622
856.5145_8.91	#N/A	0.015234	0.1177	0.76345	-0.3894
433.3153_4.91	#N/A	0.015235	0.1177	1.6118	0.68866
791.5424_8.83	#N/A	0.015236	0.1177	1.2443	0.31536
328.9462_2.91	#N/A	0.015308	0.11794	1.2017	0.26505
1086.6874_5.5	#N/A	0.015478	0.11887	0.64427	-0.63425
977.5343_12.09	#N/A	0.015512	0.11887	0.75848	-0.39882
553.3355_5.37	#N/A	0.015582	0.11889	0.6793	-0.55788
543.2752_3.2	#N/A	0.015645	0.11889	1.6044	0.68204
811.5266_8.48	#N/A	0.015656	0.11889	0.69064	-0.53399
642.3808_5.9	#N/A	0.01568	0.11889	0.57333	-0.80257
863.4362_8.92	#N/A	0.015861	0.11994	1.4164	0.50222
926.512_12.09	#N/A	0.01597	0.12003	0.65899	-0.60167
507.3287_5.65	#N/A	0.016006	0.12003	0.74528	-0.42414
1159.5121_12.08	#N/A	0.016019	0.12003	0.83905	-0.25317
957.5645_12.11	#N/A	0.016045	0.12003	0.76771	-0.38137
432.311_4.91	#N/A	0.016082	0.12003	1.5042	0.58904
838.8589_12.01	#N/A	0.016321	0.1211	1.1227	0.16701
865.5713_12.15	#N/A	0.016347	0.1211	0.73579	-0.44264
243.1949_5.34	#N/A	0.016362	0.1211	0.62429	-0.67972
815.6028_9.82	#N/A	0.01642	0.1211	0.75197	-0.41125
640.1829_3.2	#N/A	0.016442	0.1211	1.4714	0.55719
268.7999_0.33	#N/A	0.016531	0.1211	1.2765	0.35216
416.9841_0.34	#N/A	0.016535	0.1211	1.1337	0.18105
770.3082_5.66	#N/A	0.016563	0.1211	0.82565	-0.2764
728.5519_9.98	#N/A	0.016632	0.12129	0.73805	-0.43821
260.7813_0.33	#N/A	0.016719	0.12162	1.5398	0.62279
623.3374_5.81	#N/A	0.016789	0.12181	0.67407	-0.56903
559.3382_5.99	#N/A	0.0169	0.12202	0.68855	-0.53838
681.0571_0.38	#N/A	0.016903	0.12202	0.8317	-0.26586
660.3503_5.83	#N/A	0.017342	0.12473	0.63176	-0.66256
1028.5107_8.46	#N/A	0.017365	0.12473	0.63412	-0.65717
666.2706_5.66	#N/A	0.017434	0.12491	0.82294	-0.28115
1081.6979_6.14	#N/A	0.017596	0.12556	0.78507	-0.34911
975.6417_5.5	#N/A	0.017611	0.12556	0.71508	-0.48382
481.3123_5.5	#N/A	0.017806	0.12643	0.86626	-0.20714
694.8467_12	#N/A	0.017822	0.12643	1.247	0.31851
888.5689_12.12	#N/A	0.01815	0.12844	0.78563	-0.34809
584.3569_4.58	#N/A	0.018237	0.12873	0.68633	-0.54303
1137.6605_8.56	#N/A	0.018387	0.12915	1.4574	0.54339
814.5981_9.82	#N/A	0.018422	0.12915	0.76912	-0.37872
266.8027_0.33	#N/A	0.018435	0.12915	1.288	0.36512
912.5698_12.11	#N/A	0.018476	0.12915	0.79073	-0.33874
384.9342_12.01	#N/A	0.018537	0.12926	1.0882	0.12193
187.1323_4.23	#N/A	0.018653	0.12975	1.613	0.68974
743.5441_9.01	#N/A	0.01905	0.1322	1.2799	0.35607
537.9011_12.01	#N/A	0.019175	0.13274	1.2054	0.2695
146.9817_0.41	#N/A	0.019429	0.13418	0.69402	-0.52694
716.0665_0.35	#N/A	0.01953	0.13449	1.2563	0.32919
563.3174_5	#N/A	0.019568	0.13449	0.62954	-0.66762
487.2782_8.92	#N/A	0.019659	0.13479	0.73474	-0.4447
803.5651_9.02	#N/A	0.019789	0.13536	1.1218	0.1658
541.3333_5.51	#N/A	0.019896	0.13577	0.89809	-0.15507
630.5611_10.45	#N/A	0.019945	0.13578	1.1536	0.20615
550.3507_5.81	#N/A	0.020076	0.13634	0.75327	-0.40876
452.9217_12.01	#N/A	0.020333	0.13777	1.0764	0.10625
885.5518_12.11	#N/A	0.020453	0.13814	0.82211	-0.2826
482.3145_5.5	#N/A	0.020485	0.13814	0.87233	-0.19705
630.3019_5	#N/A	0.020566	0.13836	0.62356	-0.68141
1088.6978_5.65	#N/A	0.020717	0.13905	0.57847	-0.78969
518.6094_0.33	#N/A	0.020907	0.14	1.2549	0.32756
1020.6139_5.27	#N/A	0.021258	0.14202	1.6493	0.72188
1012.4987_12.11	#N/A	0.021593	0.14392	0.85969	-0.2181
898.4892_8.73	#N/A	0.021679	0.14415	0.78332	-0.35233
338.0867_2.46	#N/A	0.021761	0.14426	0.53184	-0.91093
876.8343_12.03	#N/A	0.021796	0.14426	1.2007	0.2639
964.8282_12.01	#N/A	0.021892	0.14456	1.0991	0.1363
1073.6371_5.28	#N/A	0.022204	0.14629	0.69862	-0.51742
806.5933_10.24	#N/A	0.022442	0.14752	1.2613	0.33486
244.9104_0.3	#N/A	0.022515	0.14761	0.83003	-0.26877
431.2293_4.79	#N/A	0.022559	0.14761	1.2068	0.27117
374.9056_12	#N/A	0.022729	0.14839	1.1258	0.17099
592.3616_5.83	#N/A	0.022899	0.14901	0.61716	-0.69629
1047.7057_5.66	#N/A	0.022929	0.14901	0.65675	-0.60658
1155.6808_5.65	#N/A	0.023561	0.15278	0.66092	-0.59744
373.1668_3.69	#N/A	0.023827	0.15364	0.63825	-0.6478
712.2621_5.28	#N/A	0.023861	0.15364	0.84834	-0.23729
888.6379_11.01	#N/A	0.023898	0.15364	1.3935	0.47868
441.2525_12.24	#N/A	0.023908	0.15364	0.85836	-0.22035
172.8292_12.35	#N/A	0.024005	0.15391	1.081	0.11231
1109.6755_5.28	#N/A	0.02409	0.15411	0.73056	-0.45293
877.5801_8.86	#N/A	0.024306	0.15515	0.73875	-0.43684
1077.666_5.66	#N/A	0.024393	0.15536	0.7317	-0.45069
990.4893_12.15	#N/A	0.024656	0.15668	0.82244	-0.28201
328.9043_12.12	#N/A	0.024732	0.15682	1.1942	0.25599
593.2572_3.34	#N/A	0.02507	0.15861	1.7398	0.79893
570.3677_6.14	#N/A	0.025147	0.15865	0.84858	-0.23688
563.245_3.2	#N/A	0.025187	0.15865	1.3581	0.44154
592.2672_5.24	#N/A	0.025326	0.15918	1.3273	0.40845
1036.6692_5.5	#N/A	0.02541	0.15935	0.78497	-0.34928
863.5645_12.14	#N/A	0.025627	0.15971	0.71935	-0.47523
634.242_5	#N/A	0.025661	0.15971	0.65376	-0.61317
847.4897_8.67	#N/A	0.025705	0.15971	1.2028	0.26644
367.9059_12	#N/A	0.025705	0.15971	1.1364	0.18452
669.4589_7.77	#N/A	0.025746	0.15971	0.66317	-0.59255
862.4344_8.92	#N/A	0.025841	0.15996	1.4066	0.4922
179.0554_0.34	C02045,	0.025985	0.1605	1.2486	0.32026
1127.7894_12	#N/A	0.026129	0.16104	1.2339	0.30317
495.2578_3.8	C05951, Leukotriene D4	0.026249	0.16144	0.5699	-0.81121
945.5179_12.13	#N/A	0.026334	0.16161	0.86391	-0.21104
1035.6654_5.5	#N/A	0.026397	0.16165	0.81221	-0.30008
1025.6385_5.5	#N/A	0.02649	0.16188	0.77184	-0.37363
339.9107_12.03	#N/A	0.026696	0.16279	1.1477	0.1987
512.2691_4.23	#N/A	0.027239	0.16575	1.9282	0.94725
657.8882_12.01	#N/A	0.027537	0.16721	1.1085	0.14866
577.1977_5.26	#N/A	0.027825	0.1686	1.3498	0.4328
790.5419_8.82	#N/A	0.027898	0.16868	1.2366	0.30639
391.2842_4.46	#N/A	0.027979	0.16882	1.8918	0.91977
278.9146_3.34	#N/A	0.028204	0.16978	0.59198	-0.75638
524.3354_5.66	#N/A	0.028276	0.16978	0.73476	-0.44465
819.5952_9.87	#N/A	0.028316	0.16978	0.73611	-0.44201
485.9297_0.44	#N/A	0.028731	0.17191	0.78843	-0.34294
817.5334_8.93	#N/A	0.028823	0.17196	1.134	0.18137
892.5336_8.67	#N/A	0.02886	0.17196	1.2876	0.36466
567.3142_4.22	#N/A	0.029038	0.17257	2.7085	1.4375
1061.4792_12.09	#N/A	0.029082	0.17257	0.78368	-0.35166
969.7436_0.3	#N/A	0.029191	0.17285	1.2486	0.32036
720.4982_8.91	#N/A	0.029409	0.17306	0.74976	-0.41551
976.6479_5.5	#N/A	0.029416	0.17306	0.80933	-0.3052
1054.0636_0.38	#N/A	0.029478	0.17306	0.83464	-0.26077
640.2927_6.14	CE6236, S-(9-hydroxy-PGA2)-glutathione	0.029499	0.17306	0.89774	-0.15563
708.2803_6.14	#N/A	0.029527	0.17306	0.88794	-0.17146
981.5504_10.27	#N/A	0.02959	0.17307	1.0984	0.13536
567.3389_5.28	#N/A	0.029786	0.17352	0.79474	-0.33144
1006.5559_10.31	#N/A	0.029841	0.17352	0.86754	-0.20499
922.4935_8.83	#N/A	0.029848	0.17352	1.1626	0.21735
1019.5108_8.65	#N/A	0.030038	0.17371	1.3676	0.45159
852.8347_12.01	#N/A	0.030044	0.17371	1.1674	0.22335
659.5143_8.11	#N/A	0.030095	0.17371	0.77557	-0.36667
340.7534_0.33	#N/A	0.030155	0.17371	1.159	0.21294
769.0346_0.35	#N/A	0.030183	0.17371	0.84999	-0.23448
280.6216_3.86	#N/A	0.030361	0.17435	3.0021	1.586
1090.5187_12.08	#N/A	0.030417	0.17435	0.84044	-0.25078
313.2785_7.3	#N/A	0.030677	0.17549	0.56761	-0.81702
839.6015_9.61	#N/A	0.030801	0.17585	0.76571	-0.38514
748.2369_5.52	#N/A	0.030912	0.17613	1.2608	0.33433
744.555_10.31	#N/A	0.031042	0.17652	1.6203	0.69625
626.2767_5.81	#N/A	0.031265	0.17689	0.66621	-0.58596
516.286_5.21	#N/A	0.031284	0.17689	0.70158	-0.51132
226.9619_12	#N/A	0.031306	0.17689	1.1905	0.25155
1160.7164_6.14	#N/A	0.031353	0.17689	0.7781	-0.36197
593.3662_5.83	#N/A	0.031439	0.17695	0.60717	-0.71982
674.0392_0.39	#N/A	0.031488	0.17695	0.82244	-0.28201
548.2968_6.11	#N/A	0.031609	0.17721	1.4007	0.48612
516.3179_5.67	#N/A	0.031709	0.17721	0.71779	-0.47837
191.0316_8.92	#N/A	0.031719	0.17721	0.86555	-0.2083
705.5197_7.8	#N/A	0.031794	0.17728	0.78812	-0.34351
1164.6649_6.14	#N/A	0.032111	0.17869	0.80997	-0.30405
397.2261_12.23	#N/A	0.032171	0.17869	0.83996	-0.25161
554.3806_6.34	#N/A	0.032374	0.17886	0.69717	-0.52042
330.1767_3.38	#N/A	0.032391	0.17886	0.64006	-0.64373
108.0522_2.41	#N/A	0.032395	0.17886	0.61017	-0.71271
349.2043_6.58	C05956, Prostaglandin G2	0.032451	0.17886	1.1729	0.23008
513.2703_4.23	#N/A	0.03297	0.18137	1.8861	0.91542
1064.8108_12.01	#N/A	0.033179	0.18217	1.1231	0.16748
1074.6423_5.28	#N/A	0.033353	0.18277	0.72923	-0.45555
1092.5217_12.09	#N/A	0.033537	0.18343	0.86881	-0.20289
196.1048_3.78	#N/A	0.033765	0.18432	0.69153	-0.53213
718.0048_0.38	#N/A	0.033832	0.18434	0.90964	-0.13663
431.9585_0.34	#N/A	0.034005	0.18493	1.1409	0.19021
475.8854_12.02	#N/A	0.034245	0.18588	1.1505	0.20229
815.5525_8.67	#N/A	0.034356	0.18613	1.2332	0.30241
801.5363_8.4	#N/A	0.034562	0.1869	1.1311	0.17772
638.3442_6.14	#N/A	0.034806	0.1877	0.88985	-0.16836
889.6621_10.48	#N/A	0.034841	0.1877	1.2528	0.3252
944.5643_8.87	#N/A	0.035202	0.18928	0.75402	-0.40732
874.7691_0.3	#N/A	0.035424	0.19012	0.87583	-0.19127
187.0418_0.38	#N/A	0.035606	0.19039	0.74213	-0.43026
208.845_0.32	#N/A	0.035655	0.19039	1.1481	0.19927
818.522_8.73	#N/A	0.035672	0.19039	0.80763	-0.30823
512.8787_12	#N/A	0.035966	0.1916	1.1571	0.21049
331.1905_3.38	C06439, Prostaglandin E3	0.03607	0.19179	0.55842	-0.84058
688.5472_8.68	#N/A	0.036156	0.1919	1.1838	0.24347
945.5727_8.87	#N/A	0.036362	0.19252	0.7309	-0.45226
708.2788_5.99	#N/A	0.036409	0.19252	0.81084	-0.30251
895.843_12.01	#N/A	0.036476	0.19252	1.174	0.23144
569.3653_5.99	#N/A	0.036671	0.1932	0.71186	-0.49034
527.3167_5.21	#N/A	0.037273	0.19601	0.66304	-0.59283
472.9456_0.34	#N/A	0.037401	0.19632	1.0905	0.12493
1129.6606_5.53	#N/A	0.037481	0.19638	0.71982	-0.47429
786.5127_8.59	#N/A	0.037647	0.19676	0.71363	-0.48675
619.2899_5.44	#N/A	0.037691	0.19676	0.68209	-0.55197
168.0262_0.34	#N/A	0.037761	0.19677	0.68749	-0.5406
681.2506_5.36	#N/A	0.037913	0.1972	0.81364	-0.29753
532.3_5.5	#N/A	0.038193	0.19782	0.88364	-0.17847
913.468_8.22	#N/A	0.038196	0.19782	0.79822	-0.32515
418.1223_2.89	#N/A	0.038239	0.19782	0.48511	-1.0436
741.8655_12.01	#N/A	0.038545	0.19883	1.2097	0.27469
284.7738_0.33	#N/A	0.038572	0.19883	1.1373	0.18562
626.3211_5.99	#N/A	0.038959	0.20046	0.7578	-0.40011
243.1782_3.68	#N/A	0.039091	0.20063	0.80922	-0.3054
709.5074_8.11	#N/A	0.039131	0.20063	0.84329	-0.2459
248.9594_12.01	#N/A	0.039333	0.20117	1.0772	0.10726
306.9182_12	#N/A	0.039377	0.20117	1.1152	0.15736
557.2584_3.15	#N/A	0.039486	0.20137	1.5352	0.6184
636.2612_5.28	#N/A	0.039606	0.20159	0.84431	-0.24416
918.5495_8.84	#N/A	0.039671	0.20159	1.1654	0.22086
669.2912_6.14	#N/A	0.039767	0.20172	0.84462	-0.24363
529.3132_5.28	#N/A	0.039867	0.20175	0.78302	-0.35288
558.3142_5.66	#N/A	0.039914	0.20175	0.7887	-0.34246
640.8174_0.31	#N/A	0.039996	0.20181	1.1268	0.17228
660.5137_8.1	#N/A	0.040311	0.20259	0.8205	-0.28542
1083.6656_5.28	#N/A	0.040334	0.20259	0.6743	-0.56854
525.3389_5.66	#N/A	0.040401	0.20259	0.77648	-0.36498
1066.6557_8.13	#N/A	0.040433	0.20259	1.2707	0.34563
841.5394_8.83	#N/A	0.040634	0.20309	1.1678	0.22385
742.5402_9.71	#N/A	0.040775	0.20309	1.3632	0.44696
266.8872_3.75	#N/A	0.040882	0.20309	0.75427	-0.40685
712.6411_10.52	#N/A	0.040902	0.20309	1.1627	0.21746
840.5347_8.83	#N/A	0.040956	0.20309	1.1601	0.21423
893.5371_8.67	#N/A	0.040988	0.20309	1.2358	0.30541
1113.5052_12.09	#N/A	0.041028	0.20309	0.83761	-0.25565
1068.0997_0.34	#N/A	0.041284	0.20367	1.1732	0.23048
791.5455_9.34	#N/A	0.041332	0.20367	1.3635	0.44735
989.4872_12.15	#N/A	0.041359	0.20367	0.8576	-0.22162
253.2158_6.52	#N/A	0.041461	0.20382	0.20911	-2.2577
410.3143_8.23	#N/A	0.041671	0.20433	0.91596	-0.12664
599.321_7.26	#N/A	0.041808	0.20433	1.2192	0.28596
849.599_10.31	#N/A	0.041813	0.20433	0.83453	-0.26096
509.2397_3.84	#N/A	0.041849	0.20433	0.65294	-0.61497
788.528_8.1	#N/A	0.042109	0.2051	0.89476	-0.16042
819.5029_8.67	#N/A	0.042151	0.2051	1.254	0.32657
1155.5955_5.28	#N/A	0.04247	0.2061	0.75898	-0.39786
594.3779_6.26	#N/A	0.042568	0.2061	0.74599	-0.42278
589.9011_12.01	#N/A	0.042573	0.2061	1.0752	0.10461
473.282_7.88	#N/A	0.042799	0.20685	0.95067	-0.072987
437.2899_4.78	#N/A	0.043039	0.20766	7.63	2.9317
737.5351_8.67	#N/A	0.043131	0.20775	1.2042	0.2681
577.2615_4.04	#N/A	0.043422	0.20881	1.6681	0.73824
973.8538_12.01	#N/A	0.043565	0.20914	1.097	0.13363
751.548_9.74	#N/A	0.043795	0.20976	0.7669	-0.3829
336.0495_0.35	#N/A	0.04384	0.20976	1.0745	0.1037
354.2503_6.98	#N/A	0.044134	0.21082	0.84966	-0.23504
246.0367_2.1	#N/A	0.044617	0.21258	0.61033	-0.71235
178.0498_2.1	#N/A	0.044652	0.21258	0.61271	-0.70673
407.2066_3.38	#N/A	0.044743	0.21266	0.61625	-0.69842
996.8238_12.01	#N/A	0.044921	0.21315	1.1123	0.15359
568.3117_4.22	#N/A	0.045351	0.21474	2.6715	1.4176
530.3024_5.36	#N/A	0.045449	0.21474	0.60883	-0.71589
988.4896_12.14	#N/A	0.04548	0.21474	0.84051	-0.25067
383.1884_8.91	#N/A	0.045731	0.21557	0.8804	-0.18376
543.8736_12.02	#N/A	0.046132	0.21699	1.1331	0.18023
637.7866_0.32	#N/A	0.046185	0.21699	1.2079	0.27246
642.2964_6.14	#N/A	0.046363	0.21712	0.87171	-0.19809
831.5008_8.91	#N/A	0.046363	0.21712	1.3346	0.41644
859.4524_8.11	#N/A	0.046497	0.21713	1.1368	0.18504
560.3318_6.14	#N/A	0.046638	0.21713	0.86191	-0.21438
597.3041_6.2	#N/A	0.046649	0.21713	1.5397	0.62267
510.8803_12	#N/A	0.046719	0.21713	1.1097	0.15012
399.2386_7.19	#N/A	0.046764	0.21713	0.90289	-0.14737
240.0949_3.78	#N/A	0.04685	0.21713	0.69803	-0.51863
722.6638_10.55	#N/A	0.046896	0.21713	1.2071	0.27151
417.1191_2.89	#N/A	0.047169	0.21804	0.45239	-1.1444
1008.8158_12.01	#N/A	0.047309	0.21834	1.1597	0.21379
638.592_10.45	#N/A	0.047549	0.21887	1.0982	0.13515
921.5157_12.15	#N/A	0.047577	0.21887	0.83267	-0.26418
447.9185_0.31	#N/A	0.047818	0.21945	1.1805	0.23935
866.525_8.55	#N/A	0.047856	0.21945	0.76719	-0.38235
580.8663_12	#N/A	0.047977	0.21965	1.1196	0.16293
867.5765_8.82	#N/A	0.048076	0.21976	0.87828	-0.18725
210.8413_0.32	#N/A	0.048496	0.22132	1.1493	0.20079
785.844_12	#N/A	0.048938	0.22298	1.3014	0.38008
1157.5_12.08	#N/A	0.049088	0.22331	0.85337	-0.22876
610.2897_5.51	#N/A	0.049743	0.22593	0.91279	-0.13164
602.53_10.35	#N/A	0.050071	0.22706	1.2005	0.26366
1151.6782_6.14	#N/A	0.05033	0.22769	0.84744	-0.23882
419.237_7.75	#N/A	0.050493	0.22769	0.68747	-0.54063
390.0261_2.94	#N/A	0.050516	0.22769	0.54089	-0.88659
494.8551_0.3	#N/A	0.050586	0.22769	1.1697	0.22617
481.2437_3.4	#N/A	0.050607	0.22769	1.5653	0.64645
830.4977_8.91	#N/A	0.050887	0.22859	1.3246	0.40556
591.4639_6.83	#N/A	0.051134	0.22889	2.2831	1.191
726.545_9.98	#N/A	0.051197	0.22889	0.72258	-0.46878
667.2757_5.66	#N/A	0.051237	0.22889	0.78232	-0.35417
742.5397_10.01	#N/A	0.051272	0.22889	1.5174	0.60159
1037.6726_5.5	#N/A	0.051369	0.2289	0.7737	-0.37016
203.0183_2.94	#N/A	0.051434	0.2289	0.54532	-0.87483
988.8003_12.01	#N/A	0.05199	0.23101	1.161	0.21543
1062.6785_5.52	#N/A	0.052815	0.23414	0.73089	-0.45227
536.8799_0.3	#N/A	0.052857	0.23414	0.83769	-0.25552
899.4943_8.92	#N/A	0.053088	0.2348	1.2416	0.31216
578.2187_5.63	#N/A	0.053183	0.23484	1.4518	0.53789
884.5391_8.69	#N/A	0.053261	0.23484	1.1498	0.20136
609.3221_5.36	#N/A	0.053515	0.23556	0.7483	-0.41832
639.1785_3.19	#N/A	0.053605	0.23556	1.313	0.39289
316.7618_12.23	#N/A	0.053744	0.23556	1.1666	0.22231
1108.6709_5.28	#N/A	0.053779	0.23556	0.78249	-0.35386
521.2662_5.47	#N/A	0.053886	0.23556	1.23	0.29868
1162.7145_6.14	#N/A	0.053917	0.23556	0.83082	-0.2674
267.1232_4.38	#N/A	0.054051	0.23578	1.5191	0.60322
278.8521_12.95	#N/A	0.054254	0.23624	1.1377	0.18612
849.4732_8.68	#N/A	0.05432	0.23624	1.2548	0.32741
599.5287_10.34	#N/A	0.05457	0.23672	0.90627	-0.14199
292.986_12	#N/A	0.054595	0.23672	1.1261	0.17132
98.9379_8.92	#N/A	0.054692	0.23678	0.91576	-0.12696
763.512_8.92	#N/A	0.054936	0.23713	1.2902	0.36762
1030.8177_12	#N/A	0.054939	0.23713	1.1837	0.24327
193.1586_4.55	#N/A	0.055539	0.23906	1.1002	0.1378
829.5812_9.13	#N/A	0.055616	0.23906	0.90908	-0.13753
525.2703_3.34	#N/A	0.055637	0.23906	1.8203	0.86418
164.0705_0.82	#N/A	0.055747	0.23918	1.2024	0.26597
228.9135_0.31	#N/A	0.055927	0.23959	1.0608	0.085118
944.5148_12.14	#N/A	0.056079	0.23971	0.85348	-0.22858
566.3362_5.28	#N/A	0.056121	0.23971	0.82383	-0.27958
748.5695_8.68	#N/A	0.056243	0.23974	1.1442	0.19436
908.7878_11.99	#N/A	0.056297	0.23974	1.1408	0.18999
234.8646_0.33	#N/A	0.056603	0.24069	1.2008	0.26405
1163.6593_6.14	#N/A	0.056862	0.24112	0.78029	-0.35791
335.0461_0.35	#N/A	0.056981	0.24112	1.0393	0.055611
454.2844_5.48	#N/A	0.057144	0.24112	1.2436	0.31455
747.5666_8.68	#N/A	0.057166	0.24112	1.1266	0.17204
278.8397_0.31	#N/A	0.057221	0.24112	1.1164	0.1588
576.2858_5	#N/A	0.057407	0.24112	0.75957	-0.39674
736.2612_5.66	#N/A	0.057522	0.24112	0.83735	-0.2561
583.2615_3.68	#N/A	0.057579	0.24112	1.735	0.7949
764.5149_8.91	#N/A	0.057629	0.24112	1.3412	0.42355
755.5784_10.41	#N/A	0.057727	0.24112	0.79076	-0.33869
637.3515_5.99	#N/A	0.057731	0.24112	0.83181	-0.26567
353.0336_3.21	#N/A	0.057784	0.24112	0.47806	-1.0647
986.5373_8.86	#N/A	0.057799	0.24112	1.1544	0.20718
537.4147_7.11	#N/A	0.05816	0.24228	1.8931	0.92075
574.4986_10.45	#N/A	0.058245	0.24228	1.1589	0.21282
412.2107_3.6	#N/A	0.058539	0.24294	0.49192	-1.0235
288.62_3.57	#N/A	0.058573	0.24294	6.3419	2.6649
548.8667_0.32	#N/A	0.058819	0.24353	1.1034	0.14196
542.2683_3.2	#N/A	0.058887	0.24353	1.3652	0.44915
469.9126_12.01	#N/A	0.059047	0.24385	1.2173	0.28368
535.8329_0.28	#N/A	0.059384	0.24482	1.215	0.28096
190.0104_2.41	#N/A	0.059474	0.24482	0.68612	-0.54346
629.5581_10.45	#N/A	0.059588	0.24482	1.1269	0.17235
201.0214_2.95	#N/A	0.059691	0.24482	0.57816	-0.79046
403.2319_4.49	#N/A	0.05971	0.24482	1.1449	0.19521
267.9467_2.91	#N/A	0.059987	0.2456	0.88125	-0.18238
597.3958_6.82	#N/A	0.060087	0.24566	0.69558	-0.52372
1151.6543_5.28	#N/A	0.06025	0.24598	0.76391	-0.38852
118.0497_0.32	#N/A	0.060355	0.24606	1.1969	0.25932
407.2795_4.27	#N/A	0.06069	0.24695	22.619	4.4995
357.0283_0.34	#N/A	0.060842	0.24695	1.0492	0.069287
316.9468_12.01	#N/A	0.06087	0.24695	1.0657	0.091753
239.0913_3.78	#N/A	0.060967	0.24695	0.74677	-0.42126
218.8776_0.31	#N/A	0.061022	0.24695	1.1172	0.15983
609.2511_3.2	#N/A	0.06109	0.24695	1.3465	0.42922
590.346_5.5	#N/A	0.061296	0.24698	0.75744	-0.4008
843.5936_9.35	#N/A	0.061438	0.24698	0.83056	-0.26784
486.2755_8.91	#N/A	0.061467	0.24698	0.8126	-0.29937
632.3179_5.28	#N/A	0.06152	0.24698	0.86658	-0.2066
816.8352_11.99	#N/A	0.061531	0.24698	1.1303	0.1767
209.1527_4.07	#N/A	0.062204	0.24934	1.0958	0.13192
94.9239_0.32	#N/A	0.06272	0.25105	1.1214	0.16535
667.8115_0.3	#N/A	0.063144	0.25221	0.86356	-0.21164
859.628_10.32	#N/A	0.063321	0.25221	0.78561	-0.34811
195.1005_3.78	#N/A	0.063398	0.25221	0.74304	-0.42849
202.107_2.73	#N/A	0.06348	0.25221	0.42826	-1.2234
734.0279_2.91	#N/A	0.063525	0.25221	1.137	0.18528
542.0266_2.91	#N/A	0.063537	0.25221	0.86269	-0.21308
1141.6212_5.28	#N/A	0.063719	0.25225	0.79943	-0.32296
588.3307_5.28	#N/A	0.063798	0.25225	0.85177	-0.23147
690.819_0.3	#N/A	0.063827	0.25225	0.88243	-0.18045
328.6598_3.99	#N/A	0.064034	0.25225	3.3445	1.7418
559.3189_5.66	#N/A	0.064037	0.25225	0.83655	-0.25748
520.9092_12.01	#N/A	0.064075	0.25225	1.0703	0.098066
565.3334_5.28	#N/A	0.064363	0.25304	0.84847	-0.23707
743.5426_9.71	#N/A	0.064527	0.25308	1.4517	0.53778
525.2812_5.24	#N/A	0.06455	0.25308	1.1713	0.22816
873.6595_10.4	#N/A	0.064851	0.25364	0.87298	-0.19598
958.1886_0.38	#N/A	0.064877	0.25364	0.8397	-0.25205
251.0959_3.7	#N/A	0.064959	0.25364	0.79217	-0.33611
609.3473_4.22	#N/A	0.065539	0.25556	1.8494	0.88705
966.4766_8.91	#N/A	0.06576	0.25607	1.157	0.21041
715.2794_5.66	#N/A	0.066748	0.25957	0.84793	-0.23799
699.5175_9.31	#N/A	0.067068	0.26033	0.8195	-0.28718
578.8683_12	#N/A	0.067127	0.26033	1.0975	0.13427
846.5636_9.39	#N/A	0.067299	0.26065	1.1801	0.23886
172.9902_1.19	#N/A	0.067456	0.2609	0.38869	-1.3633
364.8931_0.3	#N/A	0.067697	0.26148	1.1814	0.24052
701.3069_5.29	#N/A	0.067992	0.26166	0.87172	-0.19807
185.1171_3.94	#N/A	0.068116	0.26166	1.6393	0.71309
121.064_2.95	#N/A	0.068116	0.26166	0.60086	-0.73491
281.6231_3.86	#N/A	0.068162	0.26166	2.5363	1.3427
356.0207_2.91	#N/A	0.068341	0.26166	0.91169	-0.13339
1158.503_12.08	#N/A	0.068357	0.26166	0.84226	-0.24766
202.0247_2.95	#N/A	0.06855	0.26166	0.56125	-0.83328
424.7898_12.95	#N/A	0.068637	0.26166	1.211	0.27619
127.8689_12.95	#N/A	0.068639	0.26166	0.86201	-0.21422
482.2474_3.4	#N/A	0.06881	0.26166	1.4917	0.57693
478.285_5.26	#N/A	0.068817	0.26166	1.5649	0.64607
1085.6724_5.28	#N/A	0.06884	0.26166	0.6995	-0.5156
702.3238_5.66	#N/A	0.069121	0.26221	0.7975	-0.32644
957.1832_0.38	#N/A	0.069167	0.26221	0.75103	-0.41305
542.336_5.5	#N/A	0.06976	0.26411	0.9063	-0.14195
304.9101_0.28	#N/A	0.070167	0.26528	1.0651	0.091032
180.972_12.01	#N/A	0.070254	0.26528	1.063	0.088098
225.0846_0.36	#N/A	0.070478	0.26563	0.93609	-0.095274
283.9508_3.29	#N/A	0.070533	0.26563	1.0619	0.086679
504.309_5.28	#N/A	0.070681	0.26584	0.84388	-0.24489
877.8425_12.01	#N/A	0.070777	0.26586	1.1613	0.21577
706.2531_5.28	#N/A	0.070991	0.2662	0.85576	-0.22473
806.2626_6.15	#N/A	0.071055	0.2662	1.1508	0.20266
476.2776_5.26	#N/A	0.071675	0.2672	1.3988	0.48421
886.4695_8.22	#N/A	0.071705	0.2672	1.2672	0.34161
499.2926_4.08	#N/A	0.071962	0.2672	5.9796	2.5801
974.8328_12.01	#N/A	0.071984	0.2672	1.0884	0.12223
858.6249_10.31	#N/A	0.07199	0.2672	0.78594	-0.3475
1015.575_10.26	#N/A	0.072023	0.2672	1.1336	0.18092
953.5398_12.1	#N/A	0.072089	0.2672	0.81795	-0.28992
641.2943_5.99	#N/A	0.072105	0.2672	0.72515	-0.46364
96.9596_0.42	#N/A	0.072217	0.2672	1.1408	0.19008
322.0469_2.98	#N/A	0.072369	0.2672	0.43128	-1.2133
926.611_10.3	#N/A	0.072432	0.2672	0.80043	-0.32115
923.4927_8.83	#N/A	0.072442	0.2672	1.1115	0.15246
188.0455_0.38	#N/A	0.072556	0.26728	0.77275	-0.37192
895.554_8.73	#N/A	0.073574	0.27057	0.83562	-0.25909
815.9754_0.41	#N/A	0.073742	0.27057	0.93331	-0.099573
432.1972_7.75	#N/A	0.073765	0.27057	0.8076	-0.30828
128.0342_0.35	#N/A	0.07394	0.27057	1.3028	0.38162
647.8586_12.01	#N/A	0.074021	0.27057	1.0923	0.12736
680.2476_5.36	#N/A	0.07417	0.27057	0.8357	-0.25895
315.2541_5.73	#N/A	0.074255	0.27057	1.1628	0.21766
314.0674_0.36	#N/A	0.074334	0.27057	0.9392	-0.09049
587.3186_5.01	#N/A	0.07441	0.27057	0.76604	-0.38451
946.6665_10.44	#N/A	0.074445	0.27057	1.1358	0.18366
670.4575_9.1	#N/A	0.074571	0.27057	1.2321	0.30115
710.634_10.5	#N/A	0.074584	0.27057	1.1522	0.20433
1176.682_0.31	#N/A	0.074675	0.27057	1.1357	0.18356
391.2068_7.09	#N/A	0.074772	0.27058	0.7137	-0.48661
844.6076_10	#N/A	0.074997	0.27105	0.77382	-0.36993
223.1322_4.38	#N/A	0.075192	0.27121	1.3021	0.38085
557.3219_5.66	#N/A	0.07523	0.27121	0.80205	-0.31824
201.1124_3.26	#N/A	0.07541	0.27144	0.80162	-0.31902
918.8084_12	#N/A	0.075612	0.27144	1.1327	0.17975
999.5382_12.11	#N/A	0.075656	0.27144	0.82635	-0.27518
92.9268_0.32	#N/A	0.075673	0.27144	1.0984	0.13546
165.8395_12.24	#N/A	0.075796	0.27154	1.121	0.16472
395.1422_7.09	#N/A	0.076246	0.27281	0.79575	-0.32962
658.3277_3.99	#N/A	0.076452	0.27321	3.6577	1.871
919.8133_12.01	#N/A	0.07704	0.27495	1.1205	0.16411
692.8707_11.99	#N/A	0.077133	0.27495	1.15	0.20166
806.8915_12.06	#N/A	0.07724	0.27499	0.86647	-0.20678
221.1518_5.2	#N/A	0.077697	0.27554	1.1722	0.22926
550.2356_3.4	#N/A	0.077738	0.27554	1.4424	0.52852
376.9032_12	#N/A	0.077806	0.27554	1.1369	0.18506
527.2858_3.19	#N/A	0.077835	0.27554	1.4051	0.49068
684.8385_12.01	#N/A	0.077923	0.27554	1.1023	0.14055
512.2951_3.91	#N/A	0.077969	0.27554	1.558	0.63973
776.5456_8.95	#N/A	0.078071	0.27556	0.71782	-0.47831
235.1689_5.4	#N/A	0.078438	0.27651	1.1067	0.14623
837.5438_12.14	#N/A	0.078664	0.27672	0.79235	-0.33579
261.0721_3.78	#N/A	0.078872	0.27672	0.76306	-0.39013
676.3058_5.36	#N/A	0.078906	0.27672	0.87252	-0.19674
564.3303_5.28	#N/A	0.078943	0.27672	0.85732	-0.22209
543.339_5.5	#N/A	0.079059	0.27672	0.84488	-0.24318
694.264_5.81	#N/A	0.079076	0.27672	0.76781	-0.38118
571.2952_5.92	#N/A	0.079222	0.27676	0.73839	-0.43754
719.2916_6.14	#N/A	0.079335	0.27676	0.8547	-0.2265
248.8791_0.41	#N/A	0.079377	0.27676	0.84677	-0.23996
599.2203_3.2	#N/A	0.079629	0.2773	1.2477	0.31929
596.3932_6.82	#N/A	0.079896	0.27789	0.71196	-0.49012
958.8229_12	#N/A	0.080312	0.27877	1.0949	0.13085
333.9368_12	#N/A	0.080367	0.27877	1.1436	0.19353
928.8361_12.01	#N/A	0.080533	0.27877	1.1438	0.19385
556.3005_5.28	#N/A	0.080536	0.27877	0.85155	-0.23183
559.3359_6.14	#N/A	0.080683	0.27893	0.85836	-0.22034
1162.7873_12	#N/A	0.080882	0.27896	1.2467	0.31806
506.3163_5.28	#N/A	0.080884	0.27896	0.84689	-0.23976
762.509_8.92	#N/A	0.081198	0.2797	1.2433	0.31417
656.8848_12.01	#N/A	0.081386	0.28002	1.0923	0.12731
694.3109_6	#N/A	0.081587	0.28037	0.85263	-0.23001
583.8993_0.44	#N/A	0.082119	0.28186	1.3212	0.40189
1019.6141_5.27	#N/A	0.08233	0.28225	1.5323	0.61568
1066.5178_12.09	#N/A	0.082486	0.28244	0.8622	-0.21391
850.562_8.83	#N/A	0.082776	0.28282	1.134	0.18148
592.161_3.19	#N/A	0.082795	0.28282	1.2959	0.37397
1043.6127_5.26	#N/A	0.083391	0.28452	1.4404	0.52644
118.9911_12.22	#N/A	0.083762	0.2854	1.1871	0.2474
855.8372_12.01	#N/A	0.083912	0.2854	1.128	0.17382
547.2835_5.63	#N/A	0.083946	0.2854	1.3639	0.44779
331.0907_2.26	#N/A	0.084059	0.28544	0.73118	-0.4517
791.4676_8.11	#N/A	0.084722	0.28735	0.86734	-0.20533
605.8886_12.01	#N/A	0.084933	0.28761	1.1161	0.15842
154.9083_0.33	#N/A	0.084999	0.28761	1.2568	0.32971
1166.7963_12	#N/A	0.085188	0.28779	1.0889	0.12282
270.7972_0.33	#N/A	0.085253	0.28779	1.2046	0.26853
594.2958_5.21	#N/A	0.085375	0.28787	0.80294	-0.31664
186.0443_0.38	#N/A	0.085512	0.28799	0.73679	-0.44068
498.2888_4.08	#N/A	0.085756	0.2881	5.3408	2.4171
692.503_7.5	#N/A	0.085793	0.2881	1.5875	0.66674
1124.7803_12.01	#N/A	0.085847	0.2881	1.1198	0.16319
496.3032_5.6	#N/A	0.086346	0.28943	1.7465	0.80445
875.6728_10.45	#N/A	0.086493	0.28959	0.88643	-0.17392
1070.6795_8.56	#N/A	0.086678	0.28961	1.2178	0.28426
739.5124_9.04	#N/A	0.086742	0.28961	1.3038	0.38272
1021.5268_12.09	#N/A	0.086801	0.28961	0.85115	-0.23252
787.5234_8.1	#N/A	0.087204	0.29032	0.85974	-0.21804
777.2714_6.14	#N/A	0.087216	0.29032	1.1699	0.22634
526.3505_5.67	#N/A	0.087526	0.29101	0.83475	-0.26058
533.4561_7.09	#N/A	0.08768	0.29118	0.47984	-1.0594
942.2168_0.36	#N/A	0.088032	0.29201	0.85035	-0.23386
358.1628_7.09	#N/A	0.088352	0.29257	0.66472	-0.58917
718.6108_10.49	#N/A	0.088403	0.29257	1.2062	0.27047
257.173_4.27	#N/A	0.088566	0.29277	0.66637	-0.5856
376.8307_12.15	#N/A	0.088764	0.29278	1.2155	0.28159
608.3445_4.22	#N/A	0.088775	0.29278	1.6186	0.69478
744.5468_9.71	#N/A	0.089154	0.2937	1.2621	0.33579
973.6053_10.32	#N/A	0.089342	0.29398	0.84443	-0.24396
610.2544_3.2	#N/A	0.089881	0.29541	1.2872	0.36419
511.2912_3.91	#N/A	0.090123	0.29587	1.4842	0.56969
716.2938_6.14	#N/A	0.091127	0.29857	0.9092	-0.13733
626.8697_12	#N/A	0.091185	0.29857	1.1115	0.15253
771.5661_8.35	#N/A	0.091341	0.29857	1.1736	0.23093
304.2351_6.66	#N/A	0.09138	0.29857	0.61572	-0.69965
894.8461_12	#N/A	0.091551	0.29857	1.0626	0.087641
151.106_3.78	#N/A	0.091663	0.29857	0.71203	-0.49
570.3695_5.98	#N/A	0.091675	0.29857	0.69741	-0.51993
408.2829_4.27	#N/A	0.091876	0.29888	21.669	4.4376
535.5203_9.63	#N/A	0.092176	0.29952	0.89019	-0.16782
171.833_12.27	#N/A	0.092428	0.3	1.1049	0.14397
594.261_3.34	#N/A	0.092581	0.30013	1.4125	0.4982
541.2644_3.2	#N/A	0.092679	0.30013	1.2758	0.35137
978.4973_8.6	#N/A	0.093145	0.3013	1.203	0.26662
777.5493_8.95	#N/A	0.093497	0.30173	0.7333	-0.44752
500.2777_5.26	#N/A	0.093529	0.30173	1.2091	0.27396
715.8471_12	#N/A	0.093626	0.30173	1.0812	0.11258
834.5666_8.92	#N/A	0.093698	0.30173	0.75536	-0.40477
482.294_4.66	#N/A	0.09392	0.30203	2.3371	1.2247
572.3719_6.14	#N/A	0.094003	0.30203	0.86947	-0.2018
777.4942_8.12	#N/A	0.094263	0.30243	0.86496	-0.20929
950.4889_8.83	#N/A	0.094339	0.30243	1.1301	0.1765
383.1887_7.75	#N/A	0.094784	0.30314	0.47722	-1.0673
224.7704_12.24	#N/A	0.094867	0.30314	1.0776	0.10786
127.0497_0.33	#N/A	0.094877	0.30314	1.1985	0.26118
545.2664_5.26	#N/A	0.095166	0.30365	1.3086	0.38802
404.1654_7.09	#N/A	0.095248	0.30365	0.80812	-0.30736
397.0015_2.41	#N/A	0.096393	0.30677	0.468	-1.0954
1074.8168_12	#N/A	0.096442	0.30677	1.1621	0.21679
839.9362_0.36	#N/A	0.096808	0.3076	1.1881	0.2486
497.2884_5.12	#N/A	0.097831	0.3102	0.73504	-0.4441
218.9877_12.22	#N/A	0.097908	0.3102	0.9157	-0.12705
832.6591_10.44	#N/A	0.097952	0.3102	1.3008	0.37943
638.2654_5.28	#N/A	0.098078	0.31026	0.88257	-0.18021
128.8802_12.23	#N/A	0.098786	0.31208	1.0691	0.09636
519.8646_0.34	#N/A	0.098872	0.31208	1.2056	0.26977
591.3501_5.51	#N/A	0.099329	0.31318	0.74328	-0.42801
668.2858_5.99	#N/A	0.09957	0.31328	0.79389	-0.33299
913.6682_10.43	#N/A	0.099579	0.31328	1.1889	0.24965
579.2786_3.91	#N/A	0.099871	0.31385	1.5285	0.61211
668.2731_5.66	#N/A	0.099994	0.31389	0.7958	-0.32952
651.8099_0.31	#N/A	0.10018	0.31408	1.1917	0.25308
602.8066_0.3	#N/A	0.10045	0.31408	0.90809	-0.13909
540.3303_5.36	#N/A	0.10049	0.31408	0.82078	-0.28494
152.8832_0.33	#N/A	0.10051	0.31408	1.1429	0.19267
891.5941_8.55	#N/A	0.10066	0.31408	0.86843	-0.20353
1091.524_12.09	#N/A	0.10071	0.31408	0.86098	-0.21596
668.3276_6.81	#N/A	0.10118	0.31517	0.75756	-0.40057
1084.6678_5.28	#N/A	0.10128	0.31517	0.75095	-0.4132
254.0189_0.37	#N/A	0.10155	0.31566	1.3022	0.38097
802.5619_9.02	#N/A	0.10177	0.316	1.0721	0.1005
649.8635_12.01	#N/A	0.10195	0.31601	1.2089	0.27364
660.0729_0.39	#N/A	0.10199	0.31601	0.85695	-0.22272
189.0029_2.41	#N/A	0.10239	0.31656	0.68092	-0.55445
427.2333_3.96	#N/A	0.1024	0.31656	1.1171	0.15969
137.0341_11.92	#N/A	0.1025	0.31656	0.91364	-0.13031
291.8835_0.27	#N/A	0.10273	0.31693	0.88734	-0.17244
689.5506_8.67	#N/A	0.10351	0.31899	1.1409	0.19021
1076.793_12.01	#N/A	0.10457	0.3217	1.1591	0.21307
436.2838_5.64	#N/A	0.10461	0.3217	1.2086	0.27333
1004.6787_6.13	#N/A	0.10513	0.32295	1.2994	0.37779
793.5565_9.53	#N/A	0.10528	0.32307	1.2686	0.34324
375.2875_5.51	#N/A	0.10563	0.32377	1.342	0.42433
107.0489_2.41	#N/A	0.10596	0.32445	0.67651	-0.56382
129.8685_12.24	#N/A	0.10628	0.32508	1.1047	0.14368
512.2995_4.94	#N/A	0.10653	0.32548	0.7629	-0.39043
851.5654_8.83	#N/A	0.10748	0.32804	1.1261	0.17127
234.8623_12.95	#N/A	0.10766	0.3282	1.1398	0.18882
534.2392_3.96	#N/A	0.10776	0.3282	1.4135	0.49931
537.3263_5.5	#N/A	0.10811	0.32884	0.83817	-0.25468
963.1953_0.36	#N/A	0.1082	0.32884	0.86192	-0.21437
411.865_0.29	#N/A	0.10838	0.32904	1.2188	0.28547
299.2576_6.79	#N/A	0.10866	0.32952	0.86697	-0.20595
294.1768_8.92	#N/A	0.10886	0.32952	0.90531	-0.14352
688.9974_0.53	#N/A	0.10888	0.32952	0.85214	-0.23084
775.3911_6.58	#N/A	0.10917	0.33004	0.90291	-0.14734
112.9843_12.01	#N/A	0.10953	0.33015	1.0499	0.070212
433.0049_0.39	#N/A	0.10954	0.33015	1.084	0.1163
845.6111_9.99	#N/A	0.10955	0.33015	0.73161	-0.45086
672.1043_0.35	#N/A	0.10974	0.33022	1.1238	0.16836
804.5683_9.02	#N/A	0.1098	0.33022	1.0909	0.1255
475.9129_0.34	#N/A	0.11009	0.33072	1.1234	0.16783
134.0598_2.1	#N/A	0.1103	0.33101	0.6792	-0.5581
1098.8057_12	#N/A	0.11076	0.33152	1.1404	0.18959
554.3018_5.28	#N/A	0.11092	0.33152	0.87431	-0.19378
738.543_8.66	#N/A	0.11094	0.33152	1.2028	0.26643
329.038_0.36	#N/A	0.11102	0.33152	0.89618	-0.15813
760.8645_11.99	#N/A	0.11105	0.33152	1.1086	0.14878
555.3055_5.28	#N/A	0.11139	0.33188	0.86456	-0.20996
1089.5141_12.08	#N/A	0.11165	0.33188	0.83389	-0.26207
673.8758_12.01	#N/A	0.11171	0.33188	1.1335	0.18078
384.0129_3.78	#N/A	0.11171	0.33188	0.80259	-0.31726
611.8596_12.02	#N/A	0.11175	0.33188	1.0936	0.12911
554.4781_8.93	#N/A	0.11212	0.33264	0.74768	-0.4195
694.6328_10.51	#N/A	0.1127	0.334	1.1643	0.21944
927.6115_10.31	#N/A	0.11281	0.334	0.85594	-0.22442
823.6362_10.44	#N/A	0.11302	0.33427	1.2584	0.3316
398.005_2.41	#N/A	0.11326	0.33465	0.54188	-0.88395
289.1072_3.88	#N/A	0.11402	0.33652	1.1646	0.21987
361.9717_12	#N/A	0.11413	0.33652	0.82379	-0.27964
187.0964_2.97	#N/A	0.11436	0.33684	0.83132	-0.26653
580.29_4.94	#N/A	0.1145	0.33692	0.79614	-0.32891
1022.6691_8.56	#N/A	0.11472	0.33701	1.2439	0.31489
397.3303_7.28	#N/A	0.11477	0.33701	0.74624	-0.42229
553.2034_5.47	#N/A	0.11536	0.33835	1.1353	0.18305
168.0171_2.91	#N/A	0.11556	0.33835	0.92296	-0.11566
749.5727_8.68	#N/A	0.11558	0.33835	1.149	0.20042
799.9999_0.41	#N/A	0.11602	0.3393	1.0777	0.1079
966.8054_12.01	#N/A	0.11619	0.33945	1.0906	0.1251
513.9647_0.42	#N/A	0.11634	0.33955	0.79234	-0.33581
577.8376_0.32	#N/A	0.11668	0.34018	1.1435	0.19344
923.6484_10.15	#N/A	0.11693	0.34035	0.83468	-0.2607
776.2665_5.99	#N/A	0.11697	0.34035	0.85205	-0.23099
694.0833_0.35	#N/A	0.11758	0.34177	1.1041	0.14288
916.0161_2.91	#N/A	0.11788	0.3423	0.91009	-0.13593
249.1848_4.54	#N/A	0.11833	0.34325	1.1015	0.13947
265.9492_12.01	#N/A	0.11851	0.34344	1.132	0.17885
448.3061_4.32	#N/A	0.11898	0.3444	1.4104	0.49607
610.1785_3.96	#N/A	0.11909	0.3444	1.4099	0.49555
769.9032_12.01	#N/A	0.11931	0.34456	0.88392	-0.178
573.3052_4.62	#N/A	0.11938	0.34456	1.3718	0.45608
733.5512_8.41	#N/A	0.11955	0.34469	0.93603	-0.095376
188.8778_12.95	#N/A	0.12007	0.34584	0.82229	-0.28227
195.0499_0.34	#N/A	0.12031	0.34585	1.2866	0.36356
845.4757_8.22	#N/A	0.12031	0.34585	1.1266	0.17197
230.8982_0.31	#N/A	0.12123	0.34815	1.0775	0.10771
837.55_8.62	#N/A	0.12157	0.34844	0.7732	-0.37108
616.3003_5.28	#N/A	0.12159	0.34844	0.8813	-0.1823
130.9649_12.36	#N/A	0.1217	0.34844	1.1072	0.14688
500.2915_4.08	#N/A	0.12228	0.34977	5.949	2.5726
330.0663_3.78	#N/A	0.12316	0.35192	0.79591	-0.32933
881.6119_9.38	#N/A	0.12367	0.35297	0.81878	-0.28845
736.2742_6.14	#N/A	0.12377	0.35297	1.141	0.19031
289.9342_0.28	#N/A	0.12433	0.35422	1.0704	0.09816
513.2978_3.91	#N/A	0.12469	0.35474	1.4535	0.5395
513.3017_4.94	#N/A	0.12481	0.35474	0.74446	-0.42573
1022.5324_12.09	#N/A	0.12489	0.35474	0.85274	-0.22982
351.2504_7.75	#N/A	0.12554	0.35624	0.65307	-0.61469
681.3208_5.25	#N/A	0.12583	0.35656	0.83333	-0.26304
938.5908_8.38	#N/A	0.12609	0.35656	0.78632	-0.3468
987.1656_0.35	#N/A	0.12614	0.35656	0.91716	-0.12475
553.369_5.83	#N/A	0.12621	0.35656	0.81186	-0.3007
658.0673_0.39	#N/A	0.12628	0.35656	0.90766	-0.13978
978.5186_9.24	#N/A	0.12678	0.35735	0.86524	-0.20883
440.1056_8.91	#N/A	0.1268	0.35735	1.1236	0.16815
174.0009_12.11	#N/A	0.12755	0.35911	1.1669	0.22267
298.8859_11.95	#N/A	0.12769	0.35913	1.1725	0.22964
521.9142_12.01	#N/A	0.12785	0.35913	1.0927	0.12787
851.825_12	#N/A	0.12794	0.35913	1.1017	0.13974
145.0604_2.27	#N/A	0.12832	0.35986	0.70538	-0.50352
303.6682_4.22	#N/A	0.12849	0.35998	1.3685	0.45258
908.5161_8.85	#N/A	0.12904	0.36115	1.1532	0.20563
766.5382_8.93	#N/A	0.12924	0.36138	1.1666	0.22236
780.5651_9.44	#N/A	0.12998	0.36275	1.1517	0.20376
677.2387_3.2	#N/A	0.12999	0.36275	1.2305	0.2993
148.9477_12.28	#N/A	0.13032	0.36331	0.9099	-0.13622
356.1617_8.91	#N/A	0.13054	0.36359	0.89944	-0.15291
792.5538_9.53	#N/A	0.13085	0.3641	1.2307	0.29945
590.8496_0.33	#N/A	0.13119	0.36467	1.1403	0.18947
327.7693_12.23	#N/A	0.13152	0.36483	1.193	0.25454
583.2567_7.23	#N/A	0.13158	0.36483	1.2917	0.3693
317.95_12.01	#N/A	0.13173	0.36483	1.0856	0.11843
600.323_7.26	#N/A	0.13185	0.36483	1.1344	0.18188
696.6342_10.52	#N/A	0.13218	0.36483	1.0974	0.13413
104.0177_0.32	#N/A	0.13233	0.36483	1.1441	0.19419
470.9706_0.39	#N/A	0.13271	0.36483	0.86331	-0.21205
630.3225_4.22	#N/A	0.13279	0.36483	1.3355	0.41736
923.8253_12.01	#N/A	0.13285	0.36483	1.099	0.13614
287.1205_4.4	#N/A	0.1329	0.36483	1.0895	0.12365
828.8546_12	#N/A	0.13296	0.36483	1.071	0.098919
501.1761_3.77	#N/A	0.13296	0.36483	0.6456	-0.63129
453.9254_12.01	#N/A	0.13299	0.36483	1.1108	0.1516
1148.4729_12.1	#N/A	0.13303	0.36483	0.88239	-0.18052
459.9082_0.35	#N/A	0.13339	0.36548	1.0923	0.12739
794.5615_9.43	#N/A	0.13386	0.36641	1.0887	0.12258
427.2317_4.11	#N/A	0.1349	0.36841	0.92272	-0.11604
543.8884_0.42	#N/A	0.13497	0.36841	1.1634	0.21839
958.6344_10.41	#N/A	0.13497	0.36841	0.90815	-0.139
562.3827_7.66	#N/A	0.13525	0.36883	1.3538	0.43702
533.2368_3.96	#N/A	0.13661	0.37188	1.417	0.50284
609.5576_10.35	#N/A	0.13663	0.37188	0.95792	-0.062028
935.8377_12.03	#N/A	0.13685	0.3721	1.0765	0.10632
471.1514_7.09	#N/A	0.13731	0.3729	0.85695	-0.22271
561.3802_7.66	#N/A	0.13743	0.3729	1.4484	0.53449
408.17_4.54	#N/A	0.13753	0.3729	0.88067	-0.18332
598.3994_6.81	#N/A	0.13839	0.3748	0.7924	-0.33569
262.776_0.33	#N/A	0.13861	0.3748	1.2377	0.3077
215.0429_0.34	#N/A	0.13862	0.3748	1.0439	0.062039
552.3668_5.82	#N/A	0.13946	0.37615	0.83584	-0.25869
498.9156_12.01	#N/A	0.13956	0.37615	1.1322	0.17907
809.6077_10.38	#N/A	0.13958	0.37615	1.1452	0.19566
609.5574_10.49	#N/A	0.13965	0.37615	1.1354	0.18322
263.1026_2.27	#N/A	0.14007	0.37693	0.75348	-0.40836
188.0088_2.41	#N/A	0.1406	0.378	0.71147	-0.49113
448.9803_0.4	#N/A	0.14102	0.3788	0.88843	-0.17067
595.2143_3.96	#N/A	0.14134	0.3793	1.337	0.419
646.8562_12	#N/A	0.14179	0.37979	1.0978	0.13463
565.1755_3.96	#N/A	0.14187	0.37979	1.4273	0.51332
1153.6497_5.28	#N/A	0.14196	0.37979	0.83064	-0.26771
582.3371_5.82	#N/A	0.14213	0.37979	0.78653	-0.34642
629.3685_7.66	#N/A	0.14219	0.37979	1.2193	0.28606
497.9508_12	#N/A	0.14256	0.38042	1.1263	0.1716
466.2519_3.96	#N/A	0.14326	0.38169	1.4166	0.50248
754.5764_10.41	#N/A	0.1433	0.38169	0.81093	-0.30235
814.52_8.67	#N/A	0.14349	0.38185	1.2207	0.28775
818.6294_10.38	#N/A	0.14415	0.38323	0.84424	-0.24428
480.3087_5.35	#N/A	0.14434	0.38338	0.80672	-0.30986
738.5093_9.04	#N/A	0.1448	0.38369	1.2735	0.34877
814.5973_9.3	#N/A	0.14484	0.38369	0.83669	-0.25723
962.5378_8.73	#N/A	0.14486	0.38369	0.902	-0.14881
1077.7873_12	#N/A	0.14524	0.38436	1.1817	0.24081
343.2481_5.3	#N/A	0.14561	0.38498	1.0951	0.13102
1103.6531_5.5	#N/A	0.14677	0.38749	0.90199	-0.14882
666.0954_0.36	#N/A	0.14683	0.38749	0.85911	-0.21909
526.2732_3.34	#N/A	0.14709	0.38773	1.6046	0.68222
369.335_8.55	#N/A	0.14719	0.38773	1.2294	0.29797
359.1884_4.27	#N/A	0.14829	0.39008	0.63589	-0.65316
748.8424_11.98	#N/A	0.14843	0.39008	1.1898	0.25067
629.1393_0.38	#N/A	0.14849	0.39008	0.88935	-0.16917
393.7846_12.95	#N/A	0.14871	0.39028	1.1827	0.24209
898.8253_12.01	#N/A	0.14916	0.39112	1.0932	0.12852
462.2987_5.8	#N/A	0.14934	0.39124	1.217	0.28331
598.2428_5.21	#N/A	0.15008	0.39269	0.82851	-0.2714
738.735_0.32	#N/A	0.15017	0.39269	1.1028	0.14116
394.8907_0.29	#N/A	0.15044	0.39305	0.91694	-0.1251
415.958_2.91	#N/A	0.15058	0.39305	0.89257	-0.16397
687.5453_8.68	#N/A	0.15123	0.39439	1.1015	0.13941
1108.8317_12	#N/A	0.15181	0.39528	1.1157	0.15792
409.3106_8.23	#N/A	0.15185	0.39528	0.95286	-0.069662
540.2528_3.19	#N/A	0.15215	0.39569	1.2614	0.33504
415.319_5.98	#N/A	0.15236	0.39588	0.81165	-0.30108
1114.0656_0.39	#N/A	0.15294	0.39668	0.9376	-0.092952
602.2278_3.96	#N/A	0.15294	0.39668	1.3018	0.38048
429.3001_5.12	#N/A	0.15359	0.39801	0.75285	-0.40956
456.2299_4.37	#N/A	0.15436	0.39964	0.89017	-0.16785
449.9632_2.91	#N/A	0.15464	0.39999	1.0907	0.12531
449.3105_4.32	#N/A	0.15487	0.40022	1.3895	0.47457
750.5757_8.68	#N/A	0.15541	0.40113	1.1025	0.14083
321.0427_2.98	#N/A	0.1555	0.40113	0.50446	-0.98718
187.0058_2.41	#N/A	0.15567	0.40122	0.75113	-0.41286
492.3459_6.99	#N/A	0.15611	0.402	0.78638	-0.34671
1054.785_12	#N/A	0.15635	0.40224	1.1082	0.14818
407.8982_12.02	#N/A	0.1568	0.40304	1.0911	0.12576
516.2939_4.32	#N/A	0.15764	0.40484	1.4215	0.50743
562.8489_0.33	#N/A	0.15802	0.40545	0.90683	-0.14109
651.209_3.91	#N/A	0.15817	0.40547	1.4385	0.52458
739.9879_0.36	#N/A	0.15909	0.40705	0.94097	-0.087783
947.5222_12.15	#N/A	0.15921	0.40705	0.90916	-0.13739
544.2655_5.26	#N/A	0.15938	0.40705	1.3132	0.3931
276.195_5.31	#N/A	0.15941	0.40705	0.86204	-0.21418
829.6449_10.36	#N/A	0.15951	0.40705	1.1452	0.19559
860.5821_8.95	#N/A	0.15973	0.40705	0.80334	-0.31592
627.3243_6.15	#N/A	0.15978	0.40705	0.92354	-0.11476
830.8302_12.01	#N/A	0.16015	0.40753	1.0826	0.11449
305.9148_0.29	#N/A	0.16025	0.40753	1.1506	0.20232
456.0051_0.41	#N/A	0.16105	0.40918	0.86079	-0.21626
695.4285_6.96	#N/A	0.1617	0.40953	0.86615	-0.20731
740.6706_10.55	#N/A	0.16175	0.40953	0.91952	-0.12105
793.5403_9.01	#N/A	0.16175	0.40953	1.1403	0.18943
538.4829_8.91	#N/A	0.16177	0.40953	0.85824	-0.22055
616.8318_0.28	#N/A	0.1619	0.40953	1.1514	0.2034
799.5337_8.37	#N/A	0.16219	0.4099	0.7411	-0.43227
553.199_7.22	#N/A	0.16234	0.40993	0.66919	-0.57952
705.3417_6.14	#N/A	0.16265	0.41036	0.9136	-0.13037
477.2808_5.26	#N/A	0.1628	0.41037	1.4077	0.49334
798.5321_8.54	#N/A	0.1632	0.41101	0.81099	-0.30224
201.0837_0.38	#N/A	0.16392	0.41247	0.89582	-0.15872
428.165_6.74	#N/A	0.16432	0.41259	0.76446	-0.38749
787.5695_9.19	#N/A	0.16439	0.41259	0.85466	-0.22658
171.1011_3.17	#N/A	0.1644	0.41259	1.1398	0.18882
262.0757_3.78	#N/A	0.16463	0.41281	0.78756	-0.34453
498.2888_4.19	#N/A	0.16492	0.41309	3.1584	1.6592
575.2164_3.32	#N/A	0.16514	0.41309	0.75221	-0.41078
772.3232_6.15	#N/A	0.16518	0.41309	1.0918	0.12664
864.5682_12.14	#N/A	0.16544	0.41338	0.7935	-0.33369
608.3181_5.36	#N/A	0.16586	0.41397	0.85567	-0.22487
566.1767_3.96	#N/A	0.16596	0.41397	1.4381	0.52421
588.8971_12.01	#N/A	0.1673	0.41695	1.0503	0.07081
1085.6814_5.5	#N/A	0.16788	0.41802	0.84645	-0.2405
523.2091_3.96	#N/A	0.16825	0.41857	1.3705	0.45475
541.3337_5.36	#N/A	0.16894	0.41918	0.83056	-0.26785
115.9193_8.92	#N/A	0.1692	0.41918	0.95791	-0.062038
868.5389_8.67	#N/A	0.16923	0.41918	1.1612	0.2156
180.0629_0.36	#N/A	0.16931	0.41918	0.80198	-0.31837
549.8658_0.3	#N/A	0.16933	0.41918	1.1103	0.15101
309.1734_12.24	#N/A	0.16937	0.41918	1.0807	0.11202
641.1864_3.2	#N/A	0.16982	0.41923	1.2382	0.30821
846.465_8.61	#N/A	0.17	0.41923	1.1716	0.22848
465.2486_3.96	#N/A	0.17009	0.41923	1.3678	0.45185
623.8272_0.3	#N/A	0.1701	0.41923	1.0958	0.13195
124.8929_12.23	#N/A	0.17012	0.41923	1.1644	0.21959
467.2549_3.96	#N/A	0.17048	0.41976	1.435	0.52107
495.3146_11.81	#N/A	0.17066	0.41985	0.8291	-0.27038
561.2317_3.19	#N/A	0.17088	0.42001	1.2884	0.36559
209.9437_12.24	#N/A	0.17105	0.42008	0.87059	-0.19993
384.1911_7.75	#N/A	0.17136	0.42034	0.52	-0.94341
562.8914_12	#N/A	0.17147	0.42034	1.1237	0.16832
564.9359_12	#N/A	0.17205	0.42034	1.0847	0.11734
896.6459_0.32	#N/A	0.17206	0.42034	1.163	0.21782
173.9958_11.94	#N/A	0.17214	0.42034	1.1305	0.17692
315.253_5.01	#N/A	0.17218	0.42034	0.93362	-0.099098
428.9622_12	#N/A	0.17223	0.42034	1.1155	0.15769
914.6119_0.32	#N/A	0.17236	0.42034	1.0994	0.13676
431.1823_4.63	#N/A	0.17248	0.42034	0.90081	-0.1507
659.3292_3.99	#N/A	0.17265	0.4204	2.5554	1.3535
607.4207_7.95	#N/A	0.17323	0.42066	0.82943	-0.2698
648.8544_12.01	#N/A	0.17329	0.42066	1.0777	0.10794
786.5665_9.19	#N/A	0.1734	0.42066	0.81323	-0.29827
1102.7855_12	#N/A	0.17345	0.42066	1.1204	0.16396
333.813_11.29	#N/A	0.17356	0.42066	1.0963	0.13264
624.3396_3.91	#N/A	0.17364	0.42066	2.8265	1.499
1023.6701_8.56	#N/A	0.17393	0.42102	1.217	0.28331
1165.6598_6.14	#N/A	0.17422	0.42136	0.88249	-0.18034
503.8567_0.29	#N/A	0.17437	0.42136	0.8921	-0.16472
615.3957_7.09	#N/A	0.1752	0.42302	0.68468	-0.5465
239.9021_12.95	#N/A	0.17546	0.42329	1.3329	0.41462
357.1554_8.91	#N/A	0.1757	0.42351	0.90124	-0.15002
131.0702_2.49	#N/A	0.17614	0.42421	2.333	1.2222
686.2741_5.42	#N/A	0.1764	0.42429	0.85946	-0.21849
479.2958_5.63	#N/A	0.17647	0.42429	1.2743	0.34971
880.7078_0.31	#N/A	0.17704	0.42532	1.1158	0.15808
345.1312_8.91	#N/A	0.17752	0.42611	0.92699	-0.10937
346.796_0.32	#N/A	0.17854	0.42819	1.1649	0.22018
153.8674_0.47	#N/A	0.17931	0.42968	1.1306	0.17709
582.2692_3.73	#N/A	0.17951	0.4298	4.5341	2.1808
329.7621_12.23	#N/A	0.18011	0.43021	0.89018	-0.16783
250.1438_5.6	#N/A	0.18015	0.43021	1.2569	0.32984
855.9115_0.35	#N/A	0.18018	0.43021	1.1226	0.16686
1152.6516_5.28	#N/A	0.18028	0.43021	0.79687	-0.32759
724.6636_10.54	#N/A	0.18094	0.43141	1.0682	0.095133
352.0227_0.35	#N/A	0.18114	0.43153	0.91921	-0.12153
666.6059_10.48	#N/A	0.18134	0.43167	1.1159	0.15824
169.834_12.26	#N/A	0.18198	0.43226	1.0773	0.10737
876.5082_9.45	#N/A	0.182	0.43226	1.1002	0.13775
151.921_12.95	#N/A	0.18204	0.43226	1.2905	0.36796
505.3122_5.28	#N/A	0.1822	0.43228	0.86565	-0.20814
297.1012_2.98	#N/A	0.18263	0.43294	0.52523	-0.92898
1095.6225_5.5	#N/A	0.18293	0.43316	0.89598	-0.15846
1012.7773_11.89	#N/A	0.18314	0.43316	0.87118	-0.19896
825.5495_8.67	#N/A	0.18328	0.43316	1.1894	0.25022
795.5438_10	#N/A	0.18338	0.43316	0.85822	-0.22059
534.8715_0.32	#N/A	0.18348	0.43316	1.1358	0.18367
512.8714_0.3	#N/A	0.18387	0.43336	1.1403	0.18944
848.4836_8.67	#N/A	0.184	0.43336	1.1402	0.18931
378.9166_0.29	#N/A	0.18402	0.43336	1.0599	0.083995
1005.6802_6.13	#N/A	0.18511	0.43515	1.2115	0.27674
488.9194_0.34	#N/A	0.18521	0.43515	1.0865	0.11972
356.9419_2.91	#N/A	0.18523	0.43515	1.1075	0.14736
621.1296_0.38	#N/A	0.18546	0.43528	0.8647	-0.20972
446.2912_4.12	#N/A	0.18559	0.43528	0.94223	-0.085848
738.9059_12.06	#N/A	0.18647	0.43696	0.90948	-0.13689
1026.0649_0.39	#N/A	0.18662	0.43696	0.92129	-0.11828
1071.6656_6.12	#N/A	0.1875	0.43832	1.3197	0.40023
793.6109_10.4	#N/A	0.18757	0.43832	1.1641	0.21924
164.9228_0.3	#N/A	0.18765	0.43832	1.0557	0.078183
665.2556_5.28	#N/A	0.18792	0.43859	0.88995	-0.16821
249.1486_5.71	#N/A	0.18812	0.4387	1.0818	0.11341
282.9389_2.91	#N/A	0.18838	0.43893	0.91913	-0.12165
799.5342_8.55	#N/A	0.19003	0.44242	0.79384	-0.33308
781.9776_0.35	#N/A	0.19043	0.44255	1.1217	0.16571
468.2586_3.96	#N/A	0.19049	0.44255	1.4458	0.53186
754.7805_0.3	#N/A	0.19055	0.44255	1.1307	0.17726
610.446_7.71	#N/A	0.19158	0.44458	0.81721	-0.29122
1010.099_0.39	#N/A	0.19196	0.4451	0.86865	-0.20315
988.1136_0.39	#N/A	0.19284	0.44657	0.87242	-0.19691
265.147_12.24	#N/A	0.1929	0.44657	1.0493	0.069486
1072.5225_10.32	#N/A	0.19319	0.44688	0.88885	-0.17
824.546_8.67	#N/A	0.19353	0.4473	1.1788	0.23732
535.2429_3.96	#N/A	0.19394	0.44789	1.3979	0.48322
891.6319_9.35	#N/A	0.19434	0.44845	0.79805	-0.32544
489.3216_4.92	#N/A	0.19501	0.44963	2.1156	1.0811
835.5713_8.92	#N/A	0.19533	0.44973	0.82621	-0.27541
827.471_10	#N/A	0.19542	0.44973	0.83584	-0.2587
757.5562_9.29	#N/A	0.19561	0.44973	0.84472	-0.24345
1176.5862_5.51	#N/A	0.19568	0.44973	0.92707	-0.10925
655.5835_10.46	#N/A	0.19587	0.44981	1.0807	0.11198
541.7112_12.95	#N/A	0.19653	0.45097	1.1457	0.19622
838.5966_9.61	#N/A	0.19722	0.45218	0.82679	-0.2744
243.9235_12.23	#N/A	0.19756	0.45261	1.0832	0.11536
826.5618_8.94	#N/A	0.19823	0.4535	1.0983	0.13528
859.9336_0.4	#N/A	0.19829	0.4535	0.89601	-0.15841
1107.5931_5.5	#N/A	0.19842	0.4535	0.90301	-0.14718
870.6603_10.4	#N/A	0.19891	0.45424	0.9153	-0.12768
855.5123_8.11	#N/A	0.19909	0.4543	0.91579	-0.12692
236.1035_4.33	#N/A	0.19994	0.45587	0.85723	-0.22224
546.3173_5.81	#N/A	0.20022	0.45614	0.78602	-0.34737
534.9481_12.07	#N/A	0.2005	0.45643	0.88477	-0.17662
739.5359_8.67	#N/A	0.20092	0.45702	1.1348	0.1825
621.439_8.19	#N/A	0.20116	0.4572	0.84854	-0.23694
238.9311_0.3	#N/A	0.20197	0.45845	1.0457	0.064415
1057.4848_12.13	#N/A	0.20203	0.45845	0.88834	-0.17082
483.3171_5.5	#N/A	0.20246	0.45906	0.91444	-0.12904
581.2398_7.24	#N/A	0.20341	0.46061	1.277	0.35277
834.7542_0.3	#N/A	0.20347	0.46061	0.91508	-0.12804
768.8991_12	#N/A	0.20413	0.46172	1.0612	0.08566
271.227_6.06	#N/A	0.20428	0.46172	0.83709	-0.25654
706.8202_11.99	#N/A	0.20514	0.4633	1.1154	0.15755
894.6606_10.37	#N/A	0.20537	0.46347	1.1375	0.18593
305.2477_6.96	#N/A	0.20591	0.46431	0.76059	-0.39481
669.2102_3.96	#N/A	0.20633	0.46489	1.2266	0.29471
1089.0732_0.35	#N/A	0.20696	0.46595	0.89377	-0.16203
330.0416_0.36	#N/A	0.20748	0.46638	0.8877	-0.17185
436.1475_3.72	#N/A	0.20748	0.46638	0.85701	-0.22261
704.3396_5.99	#N/A	0.20797	0.46712	0.86745	-0.20515
820.7233_0.31	#N/A	0.20832	0.46754	1.0921	0.12705
904.5047_9.45	#N/A	0.20881	0.46815	0.89714	-0.1566
889.6308_11.01	#N/A	0.20899	0.46815	1.2298	0.29837
356.1858_5.89	#N/A	0.20908	0.46815	1.1237	0.16827
609.2592_7.88	#N/A	0.2096	0.46877	0.91951	-0.12107
264.1056_2.27	#N/A	0.20982	0.46877	0.76492	-0.38661
826.4774_10	#N/A	0.2099	0.46877	0.82426	-0.27883
964.1975_0.36	#N/A	0.2101	0.46877	0.88643	-0.17393
551.3212_4.62	#N/A	0.21018	0.46877	1.2609	0.3345
863.6018_9.36	#N/A	0.21047	0.46905	0.7999	-0.32211
549.2323_3.4	#N/A	0.21089	0.46964	1.302	0.38072
1004.5493_10.27	#N/A	0.21112	0.46977	1.0918	0.12673
862.5985_9.36	#N/A	0.21135	0.46992	0.83132	-0.26653
514.2843_3.73	#N/A	0.21156	0.47003	4.1024	2.0365
820.5651_9.54	#N/A	0.21303	0.47291	1.1144	0.1563
905.5057_9.45	#N/A	0.21323	0.47301	1.1008	0.13855
269.1305_4.36	#N/A	0.21427	0.47494	0.93886	-0.091024
896.5663_9.14	#N/A	0.21564	0.47703	0.8971	-0.15666
277.1435_5.43	#N/A	0.21573	0.47703	1.0391	0.055361
1135.5119_12.1	#N/A	0.21575	0.47703	0.91119	-0.13417
594.8418_0.3	#N/A	0.21588	0.47703	1.1387	0.18736
924.6606_10.16	#N/A	0.21657	0.47781	0.82214	-0.28254
634.8916_12.01	#N/A	0.2166	0.47781	1.0867	0.11996
653.5457_8.92	#N/A	0.21673	0.47781	0.95148	-0.071748
478.2934_5.63	#N/A	0.21697	0.47797	1.309	0.38841
680.0489_0.39	#N/A	0.21763	0.47905	0.93889	-0.090965
131.8661_12.23	#N/A	0.21806	0.47907	1.1708	0.22751
741.3819_8.12	#N/A	0.21807	0.47907	1.2598	0.33324
1083.4937_12.11	#N/A	0.21814	0.47907	0.91661	-0.12562
146.9369_12.95	#N/A	0.21834	0.47915	1.1063	0.14575
613.3992_7.09	#N/A	0.21892	0.47955	0.68951	-0.53636
606.1597_0.38	#N/A	0.219	0.47955	0.90148	-0.14963
605.2389_7.24	#N/A	0.21907	0.47955	1.176	0.23391
310.1738_4.38	#N/A	0.2192	0.47955	1.0767	0.1066
606.1721_3.96	#N/A	0.21958	0.47968	1.2904	0.3678
706.7973_0.31	#N/A	0.21959	0.47968	1.0921	0.12709
732.6308_10.52	#N/A	0.22002	0.48003	1.1856	0.24557
572.5016_10.45	#N/A	0.22018	0.48003	0.95225	-0.070583
497.2383_2.92	#N/A	0.2204	0.48003	1.1919	0.2533
1147.4685_12.1	#N/A	0.22063	0.48003	0.91543	-0.12748
307.1937_6.96	#N/A	0.22076	0.48003	1.1538	0.20638
398.2332_7.2	#N/A	0.22088	0.48003	0.93755	-0.093026
742.015_0.35	#N/A	0.22096	0.48003	0.89469	-0.16055
1003.6752_6.12	#N/A	0.22109	0.48003	1.1918	0.2532
452.2774_4.94	#N/A	0.22127	0.48006	0.80966	-0.3046
722.765_0.32	#N/A	0.22189	0.48105	1.1149	0.1569
499.2924_4.19	#N/A	0.22207	0.48106	3.4698	1.7948
855.66_10.17	#N/A	0.22264	0.48173	0.89386	-0.16188
953.6014_11.64	#N/A	0.22274	0.48173	1.1422	0.19177
1191.7632_12.01	#N/A	0.223	0.48173	1.078	0.10829
1040.5779_10.32	#N/A	0.22305	0.48173	0.90818	-0.13895
1002.4769_12.14	#N/A	0.22356	0.48248	0.90279	-0.14753
514.2752_8.92	#N/A	0.22389	0.48248	0.89213	-0.16468
1065.5238_12.09	#N/A	0.2239	0.48248	0.87652	-0.19013
507.871_0.32	#N/A	0.22449	0.4829	0.9039	-0.14577
138.054_0.36	#N/A	0.2246	0.4829	0.82133	-0.28397
288.1238_4.4	#N/A	0.22479	0.4829	1.1257	0.17078
924.4737_8.67	#N/A	0.22484	0.4829	1.1541	0.20682
1105.6519_5.5	#N/A	0.22503	0.4829	0.89518	-0.15975
400.9076_0.3	#N/A	0.22515	0.4829	0.88868	-0.17027
508.8611_0.29	#N/A	0.22527	0.4829	1.0737	0.10263
926.5214_9.38	#N/A	0.2266	0.48501	1.1317	0.17851
865.5832_8.97	#N/A	0.2266	0.48501	0.79381	-0.33313
212.0999_2.84	#N/A	0.22693	0.48518	0.79392	-0.33294
576.205_5.26	#N/A	0.22701	0.48518	1.2732	0.34849
198.0736_0.53	#N/A	0.22772	0.48631	1.2271	0.29523
412.0356_0.4	#N/A	0.22788	0.48631	1.098	0.13493
902.6095_10.26	#N/A	0.22815	0.48651	0.86389	-0.21108
605.1558_0.38	#N/A	0.22864	0.48719	0.91166	-0.13343
578.8487_0.3	#N/A	0.22985	0.48942	1.1169	0.15949
793.8632_12.01	#N/A	0.23031	0.49003	1.0556	0.078042
809.554_8.78	#N/A	0.23054	0.49016	0.80636	-0.3105
473.1444_3.06	#N/A	0.23086	0.49016	0.78281	-0.35327
637.2641_5.28	#N/A	0.23105	0.49016	0.89503	-0.15999
454.9991_0.39	#N/A	0.23106	0.49016	1.0971	0.13368
884.9094_0.34	#N/A	0.23131	0.49029	1.0968	0.13333
556.3252_5.05	#N/A	0.23146	0.49029	1.2569	0.32987
874.4912_9.02	#N/A	0.23167	0.49038	1.0966	0.13302
231.9307_12.11	#N/A	0.23192	0.49054	1.1622	0.21683
715.5123_9.17	#N/A	0.23348	0.49349	1.2684	0.34305
880.6086_9.38	#N/A	0.23372	0.49354	0.84375	-0.24511
665.0943_0.36	#N/A	0.23393	0.49354	0.89041	-0.16747
572.8664_0.3	#N/A	0.23421	0.49354	1.1979	0.26052
810.5998_10.37	#N/A	0.23427	0.49354	0.8534	-0.2287
532.8924_0.33	#N/A	0.23437	0.49354	1.0936	0.12911
688.2613_5.51	#N/A	0.2348	0.49409	1.1005	0.13814
1071.582_10.44	#N/A	0.23501	0.49416	1.0967	0.1331
539.2495_3.19	#N/A	0.23532	0.49444	1.2047	0.26867
1177.8075_12.01	#N/A	0.23616	0.49579	1.096	0.13222
719.5351_8.11	#N/A	0.2363	0.49579	0.93123	-0.10279
694.4128_6.97	#N/A	0.23661	0.49607	0.85286	-0.22962
894.55_8.93	#N/A	0.23726	0.49688	1.1311	0.17769
550.2812_11.56	#N/A	0.23734	0.49688	1.1606	0.21486
304.7361_12.24	#N/A	0.23778	0.49717	0.93368	-0.099
1167.7939_12	#N/A	0.23796	0.49717	1.0846	0.11711
736.4931_8.5	#N/A	0.23805	0.49717	0.56386	-0.82659
726.9452_0.47	#N/A	0.23835	0.49717	0.84137	-0.24919
331.0398_0.36	#N/A	0.23852	0.49717	0.90367	-0.14613
842.5357_8.83	#N/A	0.23864	0.49717	0.88413	-0.17767
853.8469_12.02	#N/A	0.23884	0.49717	0.93516	-0.096722
702.0316_0.38	#N/A	0.23887	0.49717	1.0494	0.069619
430.3029_5.12	#N/A	0.23944	0.49786	0.80419	-0.31439
556.3261_4.17	#N/A	0.23955	0.49786	0.83184	-0.26563
782.6057_10.49	#N/A	0.24042	0.49932	0.91051	-0.13525
688.2633_5.36	#N/A	0.24086	0.49986	0.87807	-0.18759
158.9742_12.12	#N/A	0.24201	0.50188	1.0477	0.067286
249.1816_8.92	#N/A	0.24261	0.50277	0.928	-0.1078
1047.5152_10.3	#N/A	0.24294	0.50278	1.0842	0.11664
665.6062_10.5	#N/A	0.24297	0.50278	1.1404	0.18948
890.5919_8.55	#N/A	0.24322	0.50293	0.87936	-0.18547
681.382_7.09	#N/A	0.24366	0.50336	0.77952	-0.35935
479.2275_3.5	#N/A	0.24378	0.50336	1.415	0.5008
557.3038_5.28	#N/A	0.24461	0.50471	0.8935	-0.16247
209.0781_2.97	#N/A	0.2448	0.50475	0.84934	-0.23559
718.2906_6.14	#N/A	0.24541	0.50515	0.94422	-0.082809
253.0162_2.5	#N/A	0.24548	0.50515	0.82719	-0.2737
1011.4957_12.11	#N/A	0.24552	0.50515	0.90485	-0.14425
986.1795_0.36	#N/A	0.24608	0.50594	0.88782	-0.17167
386.7258_0.33	#N/A	0.24669	0.50682	1.1546	0.20736
643.1121_0.36	#N/A	0.247	0.50709	0.88825	-0.17097
590.0148_2.91	#N/A	0.24731	0.50737	0.91365	-0.13029
368.1605_3.72	#N/A	0.24758	0.50755	0.8569	-0.2228
972.8609_12	#N/A	0.24801	0.50784	1.0671	0.093722
574.499_9.63	#N/A	0.24818	0.50784	1.1253	0.17032
712.2081_5.52	#N/A	0.24825	0.50784	1.1297	0.17588
611.209_3.92	#N/A	0.24887	0.50875	1.3262	0.40735
367.1575_3.72	#N/A	0.24942	0.50951	0.857	-0.22263
283.2633_7.75	#N/A	0.24975	0.50965	0.65341	-0.61394
379.1915_6.35	#N/A	0.24985	0.50965	0.90307	-0.14709
702.8802_12.01	#N/A	0.25085	0.51133	1.0709	0.098788
1111.8089_12.01	#N/A	0.25147	0.51223	1.0862	0.1193
948.6165_5.49	#N/A	0.25201	0.51297	1.1628	0.21765
463.2879_10.9	#N/A	0.25276	0.51412	1.3475	0.43029
871.6816_10.48	#N/A	0.2536	0.51548	0.85127	-0.23231
590.9016_12.01	#N/A	0.25497	0.51777	1.0756	0.10516
395.7798_12.95	#N/A	0.25509	0.51777	0.90361	-0.14623
1018.1175_0.36	#N/A	0.25531	0.51784	0.90318	-0.14691
311.933_0.29	#N/A	0.25583	0.51836	0.86632	-0.20703
610.5604_10.34	#N/A	0.25592	0.51836	1.0648	0.090516
1056.7953_12.01	#N/A	0.25624	0.51864	1.0741	0.1031
796.8571_12.07	#N/A	0.25655	0.5189	0.90368	-0.14612
1013.4992_12.11	#N/A	0.25689	0.51922	0.91489	-0.12833
826.8554_12	#N/A	0.25727	0.51961	1.0705	0.098334
1040.6352_8.02	#N/A	0.25765	0.52001	1.149	0.20038
941.2139_0.36	#N/A	0.25829	0.52094	0.89366	-0.16221
457.9008_2.91	#N/A	0.25879	0.52153	0.89722	-0.15646
827.5649_8.94	#N/A	0.2592	0.52153	1.096	0.13231
474.2858_7.88	#N/A	0.25935	0.52153	1.057	0.079927
1003.1477_0.36	#N/A	0.25944	0.52153	0.88495	-0.17633
1160.5059_12.09	#N/A	0.25949	0.52153	0.9351	-0.096806
573.4957_10.45	#N/A	0.25979	0.52177	1.088	0.12166
216.0424_0.35	#N/A	0.26	0.52181	0.86212	-0.21404
666.818_0.31	#N/A	0.26119	0.52384	0.92357	-0.11471
146.9825_11.94	#N/A	0.26174	0.52441	1.08	0.11098
189.8602_12.23	#N/A	0.26184	0.52441	1.0679	0.094745
255.2319_7.09	#N/A	0.26341	0.52719	0.59144	-0.75769
497.1647_7.22	#N/A	0.26409	0.52724	0.81816	-0.28954
852.5773_8.95	#N/A	0.26433	0.52724	1.1017	0.1397
264.9302_0.3	#N/A	0.26445	0.52724	0.92386	-0.11426
622.8948_11.98	#N/A	0.2646	0.52724	1.1112	0.1521
649.1196_0.36	#N/A	0.26464	0.52724	0.95395	-0.068021
782.8333_12	#N/A	0.26465	0.52724	1.0698	0.097355
370.8591_0.3	#N/A	0.26472	0.52724	0.90074	-0.15081
409.2224_3.52	#N/A	0.26497	0.52737	0.79493	-0.3311
653.7744_0.32	#N/A	0.2658	0.52864	1.1335	0.18077
763.0584_0.39	#N/A	0.26646	0.5296	0.91937	-0.12128
770.8691_12.01	#N/A	0.26681	0.52992	1.058	0.081275
820.4979_8.67	#N/A	0.26756	0.53105	1.1449	0.19517
885.4702_8.22	#N/A	0.26818	0.53166	0.90814	-0.13901
515.2878_3.73	#N/A	0.2683	0.53166	4.0289	2.0104
204.0652_2.69	#N/A	0.26842	0.53166	0.87652	-0.19015
170.832_12.35	#N/A	0.26872	0.53186	1.0608	0.085107
662.3663_6.26	#N/A	0.26949	0.53262	0.88414	-0.17766
316.046_0.38	#N/A	0.26952	0.53262	1.0868	0.12014
931.5096_3.96	#N/A	0.26972	0.53262	1.796	0.84481
772.2343_5.29	#N/A	0.26984	0.53262	0.88002	-0.1844
258.1691_4.27	#N/A	0.27059	0.53359	0.7381	-0.4381
700.3054_5.29	#N/A	0.27071	0.53359	0.94582	-0.080358
243.1582_4.08	#N/A	0.27119	0.53365	0.88867	-0.17028
567.177_3.96	#N/A	0.27146	0.53365	1.2498	0.32168
984.7424_11.85	#N/A	0.27148	0.53365	0.89704	-0.15675
1042.8179_12	#N/A	0.27148	0.53365	1.061	0.085418
303.9201_0.32	#N/A	0.27168	0.53367	0.92167	-0.11768
780.5886_10.39	#N/A	0.27273	0.53538	0.92007	-0.12018
805.477_8.41	#N/A	0.2736	0.5365	0.94274	-0.085066
622.2882_5.29	#N/A	0.27368	0.5365	0.90742	-0.14015
403.9492_0.38	#N/A	0.27445	0.53765	1.1217	0.16571
579.3892_8.14	#N/A	0.27482	0.5379	0.86694	-0.20599
101.0241_0.34	#N/A	0.27496	0.5379	1.1093	0.1496
126.0177_0.35	#N/A	0.27534	0.53828	1.138	0.18652
310.8371_3.88	#N/A	0.27556	0.53834	0.8986	-0.15425
583.3124_3.89	#N/A	0.27614	0.53881	1.4353	0.52138
601.2253_3.96	#N/A	0.27617	0.53881	1.1781	0.23642
1086.6743_5.28	#N/A	0.27643	0.53894	0.90634	-0.14188
256.2354_7.09	#N/A	0.27775	0.54097	0.57053	-0.80964
940.6056_8.38	#N/A	0.27784	0.54097	0.85139	-0.23212
841.5814_9.16	#N/A	0.27855	0.54196	0.90547	-0.14326
648.2915_5.28	#N/A	0.27979	0.54402	0.91914	-0.12165
276.8572_12.95	#N/A	0.28036	0.54429	1.1143	0.15608
914.6794_10.49	#N/A	0.28038	0.54429	1.1734	0.23073
505.882_0.32	#N/A	0.28093	0.54429	0.93677	-0.09423
435.1432_3.72	#N/A	0.28101	0.54429	0.88859	-0.17042
860.8479_12.01	#N/A	0.28116	0.54429	1.0572	0.080279
180.8382_8.91	#N/A	0.28121	0.54429	0.9736	-0.038594
891.5724_10.26	#N/A	0.28126	0.54429	1.0954	0.13144
816.5773_9.29	#N/A	0.2816	0.54458	0.90476	-0.14439
346.1433_8.91	#N/A	0.28199	0.54485	0.92844	-0.10712
1014.5752_10.26	#N/A	0.28222	0.54485	0.94669	-0.079042
1149.4778_12.1	#N/A	0.28231	0.54485	0.9373	-0.093424
632.923_12	#N/A	0.28269	0.54521	1.0614	0.085972
925.4764_8.67	#N/A	0.2832	0.54583	1.1394	0.18831
323.2195_7.09	#N/A	0.28392	0.54685	0.72419	-0.46557
721.5502_8.3	#N/A	0.28532	0.54918	1.0793	0.11009
709.2856_6.14	#N/A	0.28566	0.54924	0.93454	-0.097679
1018.5053_8.22	#N/A	0.28574	0.54924	1.1612	0.21557
787.5052_8.59	#N/A	0.28677	0.55073	0.7628	-0.39062
598.5158_10.45	#N/A	0.28702	0.55073	1.053	0.074508
696.0228_0.39	#N/A	0.28727	0.55073	0.91737	-0.12443
662.2777_5.51	#N/A	0.28728	0.55073	0.81704	-0.29152
265.9385_2.92	#N/A	0.28762	0.55101	0.94293	-0.084778
598.2885_5.51	#N/A	0.28831	0.55193	1.0859	0.11892
598.2894_5.36	#N/A	0.28848	0.55193	0.90745	-0.14011
546.2825_5.63	#N/A	0.28874	0.55206	1.3089	0.38836
1144.7928_12	#N/A	0.28903	0.55223	1.0623	0.087248
817.581_9.29	#N/A	0.28922	0.55223	0.8998	-0.15233
733.3054_7.09	#N/A	0.28976	0.5529	0.68393	-0.54807
973.6634_10.45	#N/A	0.29014	0.55323	1.0903	0.12467
810.5661_8.86	#N/A	0.29032	0.55323	0.90233	-0.14828
656.5809_10.47	#N/A	0.29093	0.55364	1.0769	0.10692
247.8938_0.27	#N/A	0.29097	0.55364	1.0702	0.097935
800.5457_8.7	#N/A	0.29112	0.55364	0.87257	-0.19665
192.8316_12.21	#N/A	0.29138	0.55378	1.0604	0.084637
580.2799_3.91	#N/A	0.29203	0.55414	1.2191	0.28581
622.4404_8.19	#N/A	0.29213	0.55414	0.88329	-0.17904
611.5653_10.34	#N/A	0.29215	0.55414	1.0811	0.11255
792.6157_10.41	#N/A	0.29254	0.5545	0.91188	-0.13308
1131.6623_5.27	#N/A	0.29302	0.55506	0.87854	-0.18682
722.5523_8.3	#N/A	0.29337	0.55535	1.0684	0.095414
928.5039_9.14	#N/A	0.29367	0.55556	0.92143	-0.11805
1162.7126_0.31	#N/A	0.29406	0.55581	1.1094	0.14978
159.8438_12.25	#N/A	0.29419	0.55581	1.0649	0.090687
1023.1331_0.36	#N/A	0.29528	0.5561	0.92269	-0.11608
653.2403_11.65	#N/A	0.29544	0.5561	1.06	0.084092
527.3532_5.68	#N/A	0.29556	0.5561	0.85514	-0.22577
357.1592_7.09	#N/A	0.29568	0.5561	0.76625	-0.38412
740.2418_6.14	#N/A	0.29569	0.5561	1.0866	0.11986
783.6226_10.43	#N/A	0.29579	0.5561	0.91747	-0.12427
560.8501_0.3	#N/A	0.29584	0.5561	1.1436	0.19364
842.627_10.38	#N/A	0.2959	0.5561	0.91912	-0.12168
673.5283_8.4	#N/A	0.29702	0.55784	0.94054	-0.088443
779.5811_10.36	#N/A	0.29799	0.55929	0.89251	-0.16405
483.2561_3.36	#N/A	0.2985	0.55983	1.3456	0.4282
517.8686_0.34	#N/A	0.29867	0.55983	1.0888	0.1228
716.2944_5.99	#N/A	0.2992	0.56019	0.87119	-0.19894
582.5299_10.45	#N/A	0.29925	0.56019	0.9559	-0.065066
690.8813_11.99	#N/A	0.29975	0.56076	1.1176	0.16036
253.1432_4.07	#N/A	0.30111	0.56294	0.9548	-0.066726
675.2219_3.19	#N/A	0.30138	0.56306	1.1019	0.13997
866.6298_9.74	#N/A	0.30221	0.56426	0.84754	-0.23865
734.0073_0.35	#N/A	0.30261	0.56464	0.9222	-0.11685
803.5066_8.21	#N/A	0.30361	0.56578	0.88972	-0.16858
609.1774_11.64	#N/A	0.30364	0.56578	1.0803	0.11141
475.2891_7.88	#N/A	0.30382	0.56578	1.0443	0.062579
233.0767_0.38	#N/A	0.30404	0.56584	0.93078	-0.10349
716.5242_9.58	#N/A	0.3045	0.56631	1.2282	0.29657
635.3384_5.66	#N/A	0.3048	0.56631	0.92471	-0.11293
901.6987_10.44	#N/A	0.3049	0.56631	0.92631	-0.11044
682.3418_6.14	#N/A	0.30509	0.56631	0.90627	-0.14199
157.0966_0.36	#N/A	0.30547	0.56665	0.92139	-0.11811
1054.5263_8.87	#N/A	0.30574	0.56678	1.1092	0.14954
580.3931_8.14	#N/A	0.30616	0.56699	0.89455	-0.16077
433.3299_6.65	#N/A	0.30625	0.56699	0.91253	-0.13206
866.5968_9.18	#N/A	0.30658	0.56725	0.85119	-0.23245
1020.7268_11.64	#N/A	0.30713	0.56737	1.1823	0.24154
959.184_0.36	#N/A	0.30719	0.56737	0.86689	-0.20609
331.1497_4.38	#N/A	0.30727	0.56737	1.082	0.11377
937.6267_11.64	#N/A	0.30751	0.56737	1.1169	0.15953
785.5057_7.63	#N/A	0.30779	0.56737	0.82518	-0.27722
735.5224_8.21	#N/A	0.30789	0.56737	0.91946	-0.12114
718.5233_7.63	#N/A	0.30812	0.56737	0.87079	-0.1996
607.2362_3.19	#N/A	0.30823	0.56737	1.1176	0.16039
713.2632_5.28	#N/A	0.31077	0.57165	0.93203	-0.10155
502.2931_5.49	#N/A	0.31097	0.57165	1.1997	0.26267
193.0853_3.94	#N/A	0.31132	0.57165	0.95831	-0.061435
1026.6436_5.5	#N/A	0.31149	0.57165	0.92678	-0.1097
744.2937_5.52	#N/A	0.31165	0.57165	0.92524	-0.11211
920.817_12.01	#N/A	0.31175	0.57165	1.0392	0.055491
731.5336_7.93	#N/A	0.31212	0.57195	0.91057	-0.13516
362.9393_0.29	#N/A	0.31257	0.57242	1.085	0.11766
234.1554_5.15	#N/A	0.31341	0.57358	1.1028	0.14118
586.8159_0.3	#N/A	0.31375	0.57374	1.0927	0.12783
863.3309_5.28	#N/A	0.31389	0.57374	1.1102	0.15085
957.6367_10.41	#N/A	0.31463	0.57433	0.9356	-0.096037
906.8458_12.01	#N/A	0.31475	0.57433	1.0755	0.10506
1048.5225_10.27	#N/A	0.31505	0.57433	1.0951	0.13103
240.9281_0.3	#N/A	0.31515	0.57433	1.0816	0.11313
581.3188_5.28	#N/A	0.31527	0.57433	0.93089	-0.10331
661.2616_5.28	#N/A	0.31542	0.57433	0.9355	-0.096187
314.7983_12.23	#N/A	0.31585	0.57468	1.085	0.11771
333.1348_12.34	#N/A	0.31601	0.57468	1.1026	0.14095
383.353_8.75	#N/A	0.31686	0.57528	1.1274	0.17295
869.5291_8.41	#N/A	0.31694	0.57528	1.0789	0.10955
421.8418_0.27	#N/A	0.31706	0.57528	1.1259	0.17108
441.8776_0.29	#N/A	0.31714	0.57528	1.0626	0.087577
886.6502_10.44	#N/A	0.31777	0.57604	1.1289	0.1749
294.1784_4.14	#N/A	0.32074	0.58088	1.1069	0.14653
514.8914_0.29	#N/A	0.32084	0.58088	1.1175	0.16032
557.3256_4.17	#N/A	0.32159	0.58157	0.80712	-0.30915
959.6474_10.49	#N/A	0.32163	0.58157	0.93198	-0.10163
204.1006_0.36	#N/A	0.32211	0.582	1.0779	0.10826
808.5506_8.78	#N/A	0.32228	0.582	0.8401	-0.25137
294.9462_0.29	#N/A	0.32378	0.58399	1.065	0.090822
747.0588_0.36	#N/A	0.32378	0.58399	0.94487	-0.081809
647.3794_8.14	#N/A	0.32441	0.58427	0.88685	-0.17324
765.5186_8.91	#N/A	0.32447	0.58427	1.1432	0.19307
508.3414_5.99	#N/A	0.32468	0.58427	0.85842	-0.22025
463.7676_12.95	#N/A	0.32475	0.58427	0.92856	-0.10693
930.3626_7.84	#N/A	0.32587	0.58529	1.308	0.38734
174.9549_0.29	#N/A	0.32595	0.58529	1.028	0.039857
954.6026_11.64	#N/A	0.32604	0.58529	1.094	0.12956
407.1674_4.54	#N/A	0.32642	0.58529	1.0465	0.065599
594.3347_5.68	#N/A	0.32645	0.58529	0.87134	-0.19868
504.8861_0.33	#N/A	0.32655	0.58529	0.92591	-0.11105
1014.5669_9.25	#N/A	0.3269	0.58557	1.0879	0.12155
293.1752_4.55	#N/A	0.32727	0.58586	1.0462	0.065107
450.3122_4.32	#N/A	0.32751	0.58592	1.2661	0.34038
768.6931_10.58	#N/A	0.32823	0.58657	1.0854	0.11825
794.866_12.01	#N/A	0.32828	0.58657	1.0441	0.062321
139.0057_12.21	#N/A	0.3286	0.58674	0.97382	-0.038279
459.1955_7.09	#N/A	0.32879	0.58674	0.843	-0.24639
981.1669_0.36	#N/A	0.32917	0.58683	0.89098	-0.16654
440.8816_0.29	#N/A	0.32932	0.58683	1.0542	0.076195
433.3317_7.18	#N/A	0.32945	0.58683	0.9336	-0.099125
362.1667_4.55	#N/A	0.32981	0.58711	0.9152	-0.12784
720.7636_0.31	#N/A	0.33016	0.58736	1.0718	0.099983
425.1455_6.3	#N/A	0.33053	0.58766	0.63576	-0.65345
613.2632_5.36	#N/A	0.33118	0.58844	0.84273	-0.24686
584.2598_7.24	#N/A	0.33158	0.58844	1.1054	0.14459
904.5352_8.62	#N/A	0.33159	0.58844	0.86682	-0.20619
714.5086_9.15	#N/A	0.3333	0.58949	1.1552	0.20812
915.597_8.49	#N/A	0.33339	0.58949	1.1184	0.16145
822.5308_8.43	#N/A	0.33346	0.58949	0.86771	-0.20471
1177.5901_5.5	#N/A	0.33356	0.58949	1.096	0.13223
242.9424_0.29	#N/A	0.33382	0.58949	1.0337	0.047778
531.7529_12.95	#N/A	0.3341	0.58949	0.87967	-0.18496
929.3595_7.84	#N/A	0.33415	0.58949	1.261	0.33455
919.2336_0.38	#N/A	0.33439	0.58949	0.91037	-0.13547
1005.5039_8.4	#N/A	0.33463	0.58949	1.0816	0.11323
769.5599_9.13	#N/A	0.33483	0.58949	0.93965	-0.089806
601.5271_10.35	#N/A	0.33487	0.58949	1.0607	0.085028
905.8743_12	#N/A	0.33496	0.58949	0.91086	-0.1347
773.5362_9.04	#N/A	0.33508	0.58949	1.1668	0.22254
145.9295_12.95	#N/A	0.33516	0.58949	0.93209	-0.10147
830.74_0.3	#N/A	0.33527	0.58949	1.0917	0.1266
309.2795_7.83	#N/A	0.33579	0.58997	0.61763	-0.69518
822.6473_10.44	#N/A	0.33605	0.58997	1.0912	0.12593
760.7087_0.31	#N/A	0.33631	0.58997	1.076	0.10572
450.2625_5.08	#N/A	0.33636	0.58997	0.75735	-0.40096
1107.6663_5.28	#N/A	0.33687	0.59019	0.8892	-0.16942
345.2029_6.3	#N/A	0.3369	0.59019	0.51671	-0.95257
774.5456_9.5	#N/A	0.33786	0.59107	0.89176	-0.16528
765.5761_8.43	#N/A	0.33816	0.59107	0.90548	-0.14324
611.2798_5.51	#N/A	0.33845	0.59107	0.94046	-0.088567
910.6446_10.38	#N/A	0.33848	0.59107	1.123	0.1673
846.7286_0.3	#N/A	0.33882	0.59107	1.0691	0.096451
434.009_0.39	#N/A	0.33974	0.59107	1.0488	0.068696
730.6488_10.54	#N/A	0.33984	0.59107	1.092	0.12692
418.931_11.96	#N/A	0.33993	0.59107	1.1146	0.15649
963.8329_12	#N/A	0.33994	0.59107	1.0516	0.072592
306.9176_0.3	#N/A	0.34011	0.59107	1.0506	0.071248
285.125_4.04	#N/A	0.34018	0.59107	1.1262	0.17147
716.2715_5.65	#N/A	0.34024	0.59107	0.91553	-0.12733
588.8807_0.31	#N/A	0.34064	0.59107	1.0697	0.097204
795.5664_9.42	#N/A	0.34078	0.59107	1.0562	0.078917
1014.5064_12.11	#N/A	0.34088	0.59107	0.93203	-0.10155
576.3271_6.14	#N/A	0.34103	0.59107	0.90501	-0.14399
636.3503_5.99	#N/A	0.3411	0.59107	0.84372	-0.24517
211.1323_3.45	#N/A	0.34111	0.59107	0.68571	-0.54433
520.9026_0.3	#N/A	0.34166	0.59139	0.94356	-0.08381
951.4921_8.83	#N/A	0.34181	0.59139	1.0722	0.10058
130.086_0.53	#N/A	0.34192	0.59139	1.1636	0.21864
909.6412_10.02	#N/A	0.34273	0.59203	0.86022	-0.21722
888.6677_10.47	#N/A	0.34276	0.59203	1.1024	0.14069
942.6564_10.44	#N/A	0.34291	0.59203	0.8954	-0.1594
949.5895_10.28	#N/A	0.3435	0.59269	0.93882	-0.091073
405.162_7.09	#N/A	0.34376	0.59279	0.87406	-0.19419
915.6381_10.44	#N/A	0.3449	0.59439	0.93577	-0.095775
293.9773_3.29	#N/A	0.34524	0.59455	1.0643	0.08991
132.8664_12.42	#N/A	0.3456	0.59455	1.1094	0.14981
371.2202_6.66	#N/A	0.34561	0.59455	0.78094	-0.35672
843.6591_10.41	#N/A	0.3476	0.59703	0.91409	-0.1296
89.0232_11.94	#N/A	0.34769	0.59703	0.8427	-0.24691
373.0022_0.35	#N/A	0.34785	0.59703	0.95232	-0.070486
463.2339_3.79	#N/A	0.34795	0.59703	1.6468	0.71964
1072.6709_6.12	#N/A	0.34813	0.59703	1.1432	0.19312
102.9567_0.31	#N/A	0.3483	0.59703	1.0313	0.044426
180.073_4.2	#N/A	0.34894	0.59777	0.9303	-0.10423
423.326_7.8	#N/A	0.34968	0.59868	1.0673	0.093937
534.4571_7.09	#N/A	0.35019	0.59919	0.66799	-0.5821
511.3471_6.14	#N/A	0.35166	0.60135	0.93408	-0.098388
598.8506_0.29	#N/A	0.3524	0.60226	0.86384	-0.21116
434.8697_0.28	#N/A	0.35283	0.60262	1.0439	0.062037
776.3966_6.58	#N/A	0.35475	0.60555	1.0645	0.090215
489.8794_0.32	#N/A	0.3558	0.60697	1.0634	0.088636
228.1582_3.42	#N/A	0.35632	0.6075	0.91983	-0.12056
323.1872_6.32	#N/A	0.35797	0.60885	0.86829	-0.20375
500.8575_0.3	#N/A	0.35806	0.60885	1.1091	0.14937
667.6078_10.48	#N/A	0.35813	0.60885	1.1086	0.14868
516.2852_3.73	#N/A	0.35826	0.60885	4.0807	2.0288
844.567_9.38	#N/A	0.35831	0.60885	0.93114	-0.10292
1028.4831_12.12	#N/A	0.35843	0.60885	0.92282	-0.11588
1195.7759_12.01	#N/A	0.35865	0.60885	1.0567	0.079555
337.0503_0.35	#N/A	0.35881	0.60885	1.0745	0.10364
179.0699_3.63	#N/A	0.35922	0.60918	1.0617	0.086397
202.0879_0.36	#N/A	0.36109	0.61163	0.86508	-0.20909
725.8774_12.01	#N/A	0.36117	0.61163	1.0532	0.074719
212.839_0.32	#N/A	0.36153	0.61163	1.0903	0.12469
939.5956_8.38	#N/A	0.36167	0.61163	0.88799	-0.17138
1133.6726_5.28	#N/A	0.36194	0.61163	0.86881	-0.20288
537.2793_11.87	#N/A	0.36196	0.61163	0.87374	-0.19472
729.7791_0.3	#N/A	0.36215	0.61163	0.9247	-0.11295
571.4975_9.64	#N/A	0.36243	0.61173	1.0837	0.11595
884.6319_10.36	#N/A	0.36307	0.61246	0.93129	-0.1027
430.9211_12.01	#N/A	0.36348	0.6125	1.0606	0.084832
1029.133_0.35	#N/A	0.36352	0.6125	1.0926	0.12782
229.9509_11.91	#N/A	0.36386	0.6127	1.1057	0.14495
276.0759_0.36	#N/A	0.3645	0.61342	1.0372	0.052667
205.1569_5.57	#N/A	0.3671	0.61743	1.0723	0.10074
146.0453_0.34	#N/A	0.36795	0.61849	0.89816	-0.15495
374.9283_0.31	#N/A	0.36839	0.61888	1.0552	0.077537
232.8912_12.33	#N/A	0.36909	0.6197	0.93097	-0.10319
302.7398_12.24	#N/A	0.36954	0.61978	1.0881	0.12183
460.6533_0.33	#N/A	0.36958	0.61978	1.1082	0.14826
903.5892_8.9	#N/A	0.36988	0.61982	0.847	-0.23957
849.7662_0.3	#N/A	0.37003	0.61982	0.94248	-0.085473
464.3009_3.92	#N/A	0.37078	0.6207	1.5021	0.58699
785.0399_0.38	#N/A	0.37115	0.62097	0.95367	-0.068441
681.2952_6.88	#N/A	0.37145	0.6211	0.91173	-0.13333
181.9755_12.01	#N/A	0.3734	0.624	1.0462	0.065191
896.4985_8.68	#N/A	0.37413	0.6247	1.0879	0.12154
122.0233_2.91	#N/A	0.37443	0.6247	1.0156	0.022281
415.988_0.34	#N/A	0.37447	0.6247	1.0463	0.065346
624.4256_7.48	#N/A	0.37471	0.62473	0.927	-0.10935
728.8746_12.08	#N/A	0.37513	0.62501	0.93953	-0.089995
355.1573_7.09	#N/A	0.37561	0.62501	0.63584	-0.65326
466.9204_0.34	#N/A	0.37563	0.62501	1.0472	0.066571
155.8645_12.24	#N/A	0.37575	0.62501	0.96667	-0.048899
605.4059_8.12	#N/A	0.37632	0.62536	1.1899	0.25088
595.2893_5.59	#N/A	0.37642	0.62536	1.3443	0.42686
640.6254_7.99	#N/A	0.37661	0.62536	0.94682	-0.078835
1040.113_0.35	#N/A	0.37737	0.62625	0.94016	-0.089026
533.8637_0.33	#N/A	0.37766	0.62633	1.0665	0.092922
778.7423_0.31	#N/A	0.3779	0.62633	1.0659	0.092135
431.1754_7.22	#N/A	0.37807	0.62633	0.79002	-0.34004
1074.7432_0.3	#N/A	0.37981	0.62873	1.074	0.10293
277.0683_2.84	#N/A	0.37996	0.62873	0.8781	-0.18754
857.6129_9.74	#N/A	0.38048	0.62876	0.9053	-0.14354
817.6237_10.38	#N/A	0.38049	0.62876	1.0777	0.10794
772.5876_10.26	#N/A	0.38063	0.62876	1.0586	0.082185
996.6176_5.27	#N/A	0.38085	0.62876	1.3815	0.46621
399.1839_3.8	#N/A	0.38111	0.62882	0.79519	-0.33064
684.6025_10.5	#N/A	0.38217	0.6302	1.0906	0.12515
211.0963_2.84	#N/A	0.38287	0.63099	0.87158	-0.19829
935.2025_0.38	#N/A	0.38314	0.63107	0.89334	-0.16271
600.8249_0.3	#N/A	0.38416	0.63239	1.0654	0.091363
816.5493_8.7	#N/A	0.38446	0.63253	1.0569	0.079879
931.372_7.84	#N/A	0.38547	0.63381	1.2278	0.29611
698.8741_12	#N/A	0.38568	0.63381	1.0577	0.080907
614.3428_5.42	#N/A	0.38613	0.63418	0.88573	-0.17506
484.2591_3.35	#N/A	0.3865	0.63442	1.491	0.57631
1009.7481_11.8	#N/A	0.38704	0.63482	0.89398	-0.16168
889.8335_12.01	#N/A	0.38719	0.63482	1.0517	0.072754
821.6229_10.44	#N/A	0.38757	0.63492	1.0545	0.076575
904.8732_12	#N/A	0.38769	0.63492	1.0418	0.059084
636.7951_0.31	#N/A	0.38804	0.63513	1.0671	0.093732
630.8865_12	#N/A	0.38881	0.63602	1.044	0.062157
266.1029_4.63	#N/A	0.39036	0.6381	0.94854	-0.076224
539.1372_7.09	#N/A	0.39061	0.6381	0.90252	-0.14797
134.8933_12.21	#N/A	0.39141	0.6381	1.0396	0.05597
115.994_0.29	#N/A	0.39144	0.6381	0.94976	-0.074372
256.088_2.84	#N/A	0.39152	0.6381	0.86157	-0.21496
963.5405_8.73	#N/A	0.39177	0.6381	0.90348	-0.14644
360.9158_2.91	#N/A	0.39195	0.6381	0.9336	-0.099126
794.5404_10	#N/A	0.39208	0.6381	0.9189	-0.12201
401.1838_3.8	#N/A	0.39228	0.6381	0.82271	-0.28154
584.3563_5.5	#N/A	0.3923	0.6381	0.85331	-0.22885
694.3092_6.15	#N/A	0.3929	0.63872	1.0778	0.10814
464.0999_3.29	#N/A	0.39348	0.63929	1.1234	0.16792
351.0198_0.35	#N/A	0.39444	0.6405	0.96086	-0.057605
868.6221_9.75	#N/A	0.39484	0.64077	0.89439	-0.16102
690.2586_5.51	#N/A	0.39529	0.64114	0.93394	-0.098591
614.4039_7.09	#N/A	0.39757	0.64448	0.72657	-0.46083
844.8595_12	#N/A	0.39824	0.64486	0.95132	-0.071994
421.1575_7.22	#N/A	0.39862	0.64486	0.77905	-0.36021
724.55_10.35	#N/A	0.39875	0.64486	0.94026	-0.088864
346.1344_5.43	#N/A	0.39903	0.64486	0.95875	-0.060775
737.0478_0.34	#N/A	0.39913	0.64486	1.0617	0.086381
496.9495_12	#N/A	0.39974	0.64486	1.0534	0.075004
1007.1617_0.35	#N/A	0.39987	0.64486	0.92496	-0.11254
554.9073_11.98	#N/A	0.39988	0.64486	1.0554	0.077822
882.7607_0.3	#N/A	0.39991	0.64486	0.90461	-0.14463
937.5117_8.41	#N/A	0.40005	0.64486	1.085	0.11764
710.2446_5.51	#N/A	0.40154	0.64668	0.93203	-0.10155
337.2043_7.07	#N/A	0.40164	0.64668	0.93054	-0.10385
987.539_8.86	#N/A	0.40342	0.64877	1.07	0.097632
609.3229_5.51	#N/A	0.4037	0.64877	0.94619	-0.079794
716.5145_9.15	#N/A	0.40372	0.64877	1.1642	0.21933
984.8426_12	#N/A	0.40384	0.64877	1.0763	0.10607
312.2248_5.12	#N/A	0.40425	0.64881	1.07	0.097676
464.2357_3.79	#N/A	0.40432	0.64881	1.4917	0.57699
352.253_7.75	#N/A	0.40514	0.64977	0.7982	-0.32517
948.4975_8.86	#N/A	0.40576	0.6504	0.92554	-0.11163
377.1571_4.38	#N/A	0.40654	0.65115	1.0481	0.067796
553.4939_9.05	#N/A	0.40669	0.65115	0.96281	-0.054674
848.6502_10.44	#N/A	0.40786	0.65207	1.0659	0.092103
507.2734_5.95	#N/A	0.40789	0.65207	0.9327	-0.10052
763.5675_7.9	#N/A	0.408	0.65207	0.86541	-0.20854
749.3711_7.09	#N/A	0.40819	0.65207	0.90337	-0.14661
940.5537_9.44	#N/A	0.4084	0.65207	0.87272	-0.19641
979.1671_0.36	#N/A	0.40918	0.65296	0.89594	-0.15853
922.0327_2.91	#N/A	0.41035	0.65446	1.0646	0.090302
979.5203_9.24	#N/A	0.41086	0.65489	0.92128	-0.11829
226.0875_0.36	#N/A	0.41108	0.65489	0.94894	-0.075617
724.8729_12.01	#N/A	0.41171	0.65554	1.0378	0.053498
798.6547_10.44	#N/A	0.41229	0.65609	0.93752	-0.093081
294.1701_3.69	#N/A	0.41461	0.65941	1.0493	0.06936
615.3461_5.42	#N/A	0.4152	0.65966	0.8933	-0.16279
124.0275_2.91	#N/A	0.41522	0.65966	0.9482	-0.076736
487.2259_7.75	#N/A	0.41625	0.6609	0.85642	-0.2236
742.2299_6.14	#N/A	0.41646	0.6609	1.0519	0.073057
840.5818_9.16	#N/A	0.41734	0.66176	0.90729	-0.14037
313.0643_0.36	#N/A	0.41747	0.66176	0.97719	-0.033294
316.9465_0.3	#N/A	0.41802	0.66196	1.0474	0.066871
120.9287_0.3	#N/A	0.41805	0.66196	1.09	0.1243
728.0104_2.91	#N/A	0.41881	0.66258	0.91039	-0.13544
301.2163_6.26	#N/A	0.41891	0.66258	0.67449	-0.56813
897.4832_8.67	#N/A	0.41957	0.66327	1.1244	0.16913
249.9632_12.01	#N/A	0.42016	0.66382	1.0505	0.071094
677.313_5.37	#N/A	0.42202	0.66627	0.90542	-0.14334
654.2401_11.63	#N/A	0.42217	0.66627	1.1175	0.16032
297.1516_5.22	#N/A	0.42339	0.66764	0.89159	-0.16555
234.0836_3.67	#N/A	0.4235	0.66764	0.92351	-0.1148
996.1306_0.38	#N/A	0.42467	0.66911	0.9447	-0.082065
222.7734_12.24	#N/A	0.42541	0.6699	0.93877	-0.091163
283.0811_2.61	#N/A	0.42598	0.67043	0.78301	-0.3529
713.2885_6.14	#N/A	0.42755	0.67253	0.93791	-0.09248
853.6637_9.46	#N/A	0.42856	0.67375	0.8962	-0.15811
400.1872_3.8	#N/A	0.42896	0.6738	0.81574	-0.29382
991.5686_9.38	#N/A	0.42906	0.6738	0.92007	-0.12018
176.8419_8.91	#N/A	0.42954	0.67418	0.97433	-0.037524
1156.5966_5.28	#N/A	0.43171	0.67722	0.94373	-0.083561
730.5725_10.4	#N/A	0.43251	0.67811	0.92529	-0.11202
385.1904_7.75	#N/A	0.43425	0.6801	0.68078	-0.55475
954.5177_9.38	#N/A	0.43426	0.6801	1.0601	0.084132
527.1816_7.09	#N/A	0.43494	0.6808	0.85941	-0.21859
822.7331_0.31	#N/A	0.43631	0.68257	1.1016	0.13955
796.5137_8.25	#N/A	0.43677	0.68292	0.88579	-0.17496
956.6093_11.64	#N/A	0.43765	0.68392	0.94129	-0.087291
311.2215_5.12	#N/A	0.43805	0.68416	1.0321	0.045524
584.4868_8.91	#N/A	0.43864	0.68471	1.0781	0.10847
737.5218_8.21	#N/A	0.43892	0.68478	1.0669	0.093389
659.0731_0.39	#N/A	0.43951	0.68532	0.9508	-0.072787
621.3038_5.94	#N/A	0.4401	0.68559	1.2545	0.32708
612.2614_5.51	#N/A	0.44015	0.68559	0.97633	-0.034559
1190.7599_12	#N/A	0.44098	0.68649	1.0468	0.065955
147.8603_12.23	#N/A	0.44158	0.68663	1.0368	0.052095
1094.7962_12.01	#N/A	0.44178	0.68663	1.0538	0.075558
381.1599_6.73	#N/A	0.44178	0.68663	0.61152	-0.70953
890.6297_9.35	#N/A	0.44227	0.68702	0.88708	-0.17287
693.4111_6.97	#N/A	0.44458	0.69024	0.94833	-0.076545
676.7546_0.31	#N/A	0.4458	0.69174	1.0513	0.07211
764.7487_0.32	#N/A	0.44725	0.69347	1.1083	0.14838
703.0436_0.36	#N/A	0.44739	0.69347	0.95666	-0.063915
278.2168_6.3	#N/A	0.44833	0.69455	0.51503	-0.95728
385.9311_0.3	#N/A	0.44977	0.6964	1.1169	0.15945
624.8084_0.33	#N/A	0.45069	0.69734	1.0587	0.082299
277.2145_6.3	#N/A	0.45086	0.69734	0.47913	-1.0615
744.5629_8.85	#N/A	0.4518	0.69842	1.0696	0.097017
700.91_12	#N/A	0.45223	0.69871	1.0535	0.075199
682.2457_5.51	#N/A	0.45301	0.69953	1.0667	0.093179
669.4528_9.1	#N/A	0.45406	0.70078	0.95054	-0.073175
772.53_9.04	#N/A	0.45432	0.7008	1.118	0.16096
130.8767_12.23	#N/A	0.45467	0.70096	1.0342	0.048474
236.0913_2.8	#N/A	0.45533	0.70136	0.68662	-0.54242
801.5491_8.68	#N/A	0.45542	0.70136	0.90149	-0.14961
416.2132_6.73	#N/A	0.45586	0.70166	0.7694	-0.3782
243.9387_0.29	#N/A	0.4568	0.70199	0.92592	-0.11104
533.3029_5.51	#N/A	0.45683	0.70199	0.95207	-0.070861
729.5642_10.39	#N/A	0.45697	0.70199	0.933	-0.10005
648.3816_8.14	#N/A	0.45705	0.70199	0.90513	-0.1438
770.5105_8.73	#N/A	0.45841	0.7037	1.1273	0.17291
626.5493_10.35	#N/A	0.45899	0.70398	0.95701	-0.063393
951.611_9.94	#N/A	0.45913	0.70398	0.9265	-0.11013
823.5353_8.43	#N/A	0.45946	0.70398	0.89297	-0.16332
1178.7894_12.01	#N/A	0.45957	0.70398	1.0464	0.065379
79.9561_2.4	#N/A	0.46012	0.70443	0.846	-0.24127
672.8544_0.3	#N/A	0.46085	0.70445	1.091	0.1256
195.8097_12.24	#N/A	0.46085	0.70445	1.0298	0.042426
613.2636_5.51	#N/A	0.46086	0.70445	0.96012	-0.058707
300.7456_12.24	#N/A	0.46157	0.70515	1.0473	0.066705
104.9553_0.31	#N/A	0.46233	0.70581	1.0255	0.036279
490.9056_0.33	#N/A	0.46252	0.70581	0.93959	-0.08989
650.1224_0.36	#N/A	0.46274	0.70581	1.0523	0.073567
115.0387_0.6	#N/A	0.46351	0.70643	1.0963	0.13265
856.5989_9.39	#N/A	0.46364	0.70643	1.069	0.096301
670.2895_6.14	#N/A	0.46475	0.70775	0.95628	-0.064496
575.8301_0.34	#N/A	0.46611	0.70943	1.0739	0.10285
739.2738_6.14	#N/A	0.46663	0.70966	0.94621	-0.079764
308.9127_0.3	#N/A	0.46675	0.70966	1.0468	0.066041
633.9274_12	#N/A	0.46779	0.70987	1.0535	0.075199
768.2895_5.29	#N/A	0.46788	0.70987	1.0629	0.087992
949.5156_8.22	#N/A	0.46791	0.70987	1.0831	0.1152
790.5937_9.85	#N/A	0.46794	0.70987	0.89716	-0.15657
747.5212_9.03	#N/A	0.46813	0.70987	1.1734	0.23064
710.06_0.35	#N/A	0.46921	0.71114	0.94785	-0.077262
1173.636_5.51	#N/A	0.46968	0.71148	0.93758	-0.092981
494.9087_12	#N/A	0.47005	0.71161	1.039	0.055152
928.6167_10.31	#N/A	0.47027	0.71161	0.91107	-0.13436
161.8436_12.25	#N/A	0.47108	0.71247	0.95351	-0.06868
683.3881_7.09	#N/A	0.47184	0.71283	0.83614	-0.25818
1161.7857_12.01	#N/A	0.47235	0.71283	1.0514	0.072352
608.8166_0.33	#N/A	0.47255	0.71283	1.0461	0.064978
934.6233_11.64	#N/A	0.4731	0.71283	1.036	0.051029
208.8242_12.23	#N/A	0.47343	0.71283	1.0435	0.061449
233.1533_5.15	#N/A	0.47345	0.71283	0.96695	-0.048487
792.4699_8.1	#N/A	0.47358	0.71283	0.92954	-0.10541
660.2606_5.27	#N/A	0.47365	0.71283	0.95777	-0.062254
686.5335_8.22	#N/A	0.47398	0.71283	0.9123	-0.13243
234.0009_2.91	#N/A	0.47401	0.71283	1.0354	0.050175
654.579_10.45	#N/A	0.47406	0.71283	0.97062	-0.04302
586.314_5	#N/A	0.47505	0.71378	0.92978	-0.10504
744.726_0.31	#N/A	0.47519	0.71378	1.0428	0.060427
690.6026_10.42	#N/A	0.47591	0.714	0.86951	-0.20172
643.2997_6.14	#N/A	0.47597	0.714	0.93403	-0.098462
162.8399_12.24	#N/A	0.47616	0.714	1.0266	0.037917
770.5712_9.54	#N/A	0.47633	0.714	1.0605	0.084711
717.5195_7.63	#N/A	0.4768	0.71433	0.9297	-0.10516
1011.1059_0.38	#N/A	0.47846	0.71643	0.94954	-0.0747
297.2429_6.49	#N/A	0.47948	0.71732	0.91384	-0.12999
684.2612_5.25	#N/A	0.47955	0.71732	0.91064	-0.13505
983.6276_10.39	#N/A	0.47997	0.71738	0.95465	-0.06695
754.0234_0.35	#N/A	0.48031	0.71738	1.064	0.089482
356.1599_7.09	#N/A	0.48034	0.71738	0.63853	-0.64717
92.0255_2.91	#N/A	0.48062	0.71742	0.99076	-0.013394
146.9568_0.28	#N/A	0.48192	0.71876	1.0244	0.034824
415.316_4.8	#N/A	0.48202	0.71876	0.9413	-0.087275
1109.5967_5.5	#N/A	0.48272	0.71944	0.91022	-0.13571
836.8879_12	#N/A	0.48391	0.72084	1.0362	0.051273
303.2319_6.66	#N/A	0.48437	0.72115	0.83101	-0.26706
411.3175_8.23	#N/A	0.48504	0.72177	1.0469	0.066066
447.1342_4.38	#N/A	0.48537	0.72189	1.0696	0.097082
570.843_0.29	#N/A	0.4858	0.72215	0.95922	-0.060074
597.2068_3.19	#N/A	0.48657	0.72278	1.0589	0.082514
1040.8464_12	#N/A	0.48673	0.72278	1.0402	0.056901
496.3186_11.81	#N/A	0.48907	0.72556	0.93194	-0.10169
813.9244_0.36	#N/A	0.48942	0.72556	0.94196	-0.086258
353.1995_12.24	#N/A	0.48973	0.72556	1.0323	0.045908
580.8316_0.31	#N/A	0.48988	0.72556	0.96757	-0.047555
1045.1116_0.35	#N/A	0.48999	0.72556	1.0551	0.077315
552.364_7.56	#N/A	0.49012	0.72556	0.92432	-0.11354
454.9285_12.01	#N/A	0.49037	0.72556	1.0419	0.059203
333.1676_4.19	#N/A	0.49102	0.72615	1.0833	0.11547
789.5312_8.92	#N/A	0.4932	0.72885	0.84791	-0.23802
658.8896_12	#N/A	0.49336	0.72885	1.0377	0.053357
862.6571_10.47	#N/A	0.49367	0.72893	0.95345	-0.068766
410.1747_7.22	#N/A	0.4942	0.72934	0.84235	-0.24751
877.509_9.45	#N/A	0.4947	0.72971	0.93405	-0.098421
520.3771_7.66	#N/A	0.49516	0.7298	0.93093	-0.10325
845.6276_10.17	#N/A	0.49558	0.7298	0.92857	-0.10692
411.0326_0.41	#N/A	0.4962	0.7298	1.0422	0.059569
194.0842_4.49	#N/A	0.49644	0.7298	1.0565	0.079318
397.2257_6.28	#N/A	0.49648	0.7298	0.96061	-0.057978
819.628_10.37	#N/A	0.49685	0.7298	0.96908	-0.045311
325.1836_6.18	#N/A	0.49685	0.7298	0.95553	-0.06562
1032.0762_0.38	#N/A	0.49699	0.7298	0.94957	-0.074657
293.1777_6.25	#N/A	0.4972	0.7298	0.96364	-0.053427
249.1848_4.83	#N/A	0.49743	0.7298	0.955	-0.066426
584.3553_5.63	#N/A	0.49756	0.7298	0.92482	-0.11276
255.0862_2.84	#N/A	0.49953	0.7315	0.88674	-0.17342
698.2871_6.15	#N/A	0.49954	0.7315	0.95432	-0.067455
864.5797_8.97	#N/A	0.49978	0.7315	0.87768	-0.18823
401.9524_0.36	#N/A	0.50025	0.7315	1.0469	0.066091
201.8011_12.24	#N/A	0.50057	0.7315	1.0271	0.038542
869.57_9.23	#N/A	0.50065	0.7315	0.9061	-0.14227
890.5675_10.26	#N/A	0.50066	0.7315	1.0565	0.079331
1059.8002_12.01	#N/A	0.50077	0.7315	0.93608	-0.095304
555.2453_3.22	#N/A	0.50284	0.73415	1.1833	0.24282
1052.827_12.01	#N/A	0.50329	0.73444	1.0524	0.073621
866.6279_10.34	#N/A	0.50385	0.73488	0.91716	-0.12476
587.8244_0.3	#N/A	0.50488	0.73582	1.0759	0.10551
299.2582_5.83	#N/A	0.50501	0.73582	0.87128	-0.19879
540.766_0.31	#N/A	0.50574	0.73645	1.0705	0.098249
1161.6028_5.51	#N/A	0.50596	0.73645	1.061	0.085373
854.5933_9.39	#N/A	0.50636	0.73645	1.0663	0.092674
853.5825_9.1	#N/A	0.50647	0.73645	1.147	0.19792
865.6162_9.46	#N/A	0.50751	0.73723	0.8621	-0.21407
428.1587_6.56	#N/A	0.50752	0.73723	0.84432	-0.24414
596.2894_5.59	#N/A	0.51027	0.74031	1.1325	0.17949
429.1791_7.22	#N/A	0.5106	0.74031	0.79939	-0.32303
1188.8082_12	#N/A	0.51099	0.74031	1.0409	0.05788
787.813_0.3	#N/A	0.51109	0.74031	1.0755	0.10504
926.4885_8.94	#N/A	0.51111	0.74031	0.946	-0.080085
145.0612_0.33	#N/A	0.51119	0.74031	1.0393	0.055599
501.9013_0.44	#N/A	0.51195	0.74104	1.0617	0.086371
674.3976_8.12	#N/A	0.51297	0.74143	1.1266	0.17197
775.5509_9.5	#N/A	0.51351	0.74143	0.93275	-0.10044
492.9245_0.3	#N/A	0.51361	0.74143	0.9758	-0.035349
677.3097_5.52	#N/A	0.51363	0.74143	1.0611	0.085528
578.3782_7.63	#N/A	0.51368	0.74143	0.90108	-0.15027
746.6507_10.53	#N/A	0.51378	0.74143	1.0648	0.090518
919.553_8.84	#N/A	0.51445	0.74176	1.0479	0.067509
1080.488_12.1	#N/A	0.51452	0.74176	0.96201	-0.055883
233.0743_3.66	#N/A	0.51633	0.74377	0.96644	-0.049252
995.6166_5.27	#N/A	0.51644	0.74377	1.3098	0.38938
897.5684_9.14	#N/A	0.51674	0.74383	0.93589	-0.095593
452.9233_0.3	#N/A	0.5178	0.7449	0.95695	-0.063487
309.1729_5.74	#N/A	0.518	0.7449	0.95264	-0.069993
1046.5125_10.3	#N/A	0.51884	0.74511	1.0352	0.049933
221.1136_3.88	#N/A	0.51896	0.74511	0.94655	-0.079244
881.5281_8.22	#N/A	0.51905	0.74511	0.96016	-0.058656
1015.5728_9.26	#N/A	0.51938	0.74511	0.92761	-0.10841
377.1422_6.3	#N/A	0.51945	0.74511	0.6468	-0.62862
[truncated: 4,300 more rows]
